# Supplementary material for: Characterization of transposable elements within the Bemisia tabaci species complex
Source: Mob DNA. 2022 Apr 19;13:12. doi: 10.1186/s13100-022-00270-6 (PMC9017028; doi:10.1186/s13100-022-00270-6)
Supplement: Supplementary file 1 — Additional file 1. Supplementary Table 1. [file 13100_2022_270_MOESM1_ESM.xlsx]

## Sheet: Supplmentay Table 1
		A. pisum			D. citri		M. persicae
		Published	RepBase	Custom Library	RepBase	Custom Library	RepBase	Custom Library
DNA		5.31	6.59	14.06	0.13	3.64	2.68	8.35
Retroelements			4.95	3.66	0.08	6.68	0.87	2.68
LINE		3.07	0.06	2.32	0.01	2.65	0.03	1.86
SINE		1	4.84	0.04	0.03	3	0.8	0
LTR		1.37	0.05	1.31	0.04	1.03	0.04	0.82
Unknown		27.12	0	16.82	0.04	12.63	0	6.49
Total		37.86	11.54	34.54	0.25	22.95	3.55	17.52
*Others			4.24	3.25	5.03	4.74	4.36	3.87
