# Supplementary material for: Characterization of transposable elements within the Bemisia tabaci species complex
Source: Mob DNA. 2022 Apr 19;13:12. doi: 10.1186/s13100-022-00270-6 (PMC9017028; doi:10.1186/s13100-022-00270-6)
Supplement: Supplementary file 2 — Additional file 2. Supplementary Table 2. [file 13100_2022_270_MOESM2_ESM.xlsx]

## Sheet: Supplementary Table 2
Assembly	DNA (%)	LTR (%)	LINE (%)	SINE (%)	Retroelements (%)	Unclassified (%)	Total (%)
A. pisum	14.06	1.31	2.32	0.04	3.66	16.82	34.54
D. citri	3.64	1.03	2.65	3	6.68	12.63	22.95
M. persicae	8.35	0.82	1.86	0	2.68	6.49	17.52
MEAM1	25.28	1.19	1.25	0.17	2.6	16.26	44.14
MED/Q	23.42	1.51	0.96	0.18	2.65	14.81	40.88
SSA-ECA	19.86	0.7	0.94	0.08	1.72	15.22	36.8
