# Supplementary material for: Characterization of transposable elements within the Bemisia tabaci species complex
Source: Mob DNA. 2022 Apr 19;13:12. doi: 10.1186/s13100-022-00270-6 (PMC9017028; doi:10.1186/s13100-022-00270-6)
Supplement: Supplementary file 3 — Additional file 3. Supplementary Table 3. [file 13100_2022_270_MOESM3_ESM.xlsx]

## Sheet: Supplementary Table 3
Cluster_Number	n	Sequence_Length	per_identity	strand	Compressed_Alignement	Query	Target
0	6	1043	90.9	+	3976I36M8I7M12I240M2I146MI43MI375MI120M2I9M2I5MI8MI17M2I12MI10MI15MI	ClusterACPIS_4522#RC/Helitron	ClusterMYPER_67#RC/Helitron
0	6	441	82.2	+	3749I69M13I7M36I73M8I24M2I268M806I	ClusterACPIS_2439#RC/Helitron	ClusterMYPER_67#RC/Helitron
0	6	512	92.7	+	4444I27MI332M9I34MI119M88I	ClusterACPIS_612#RC/Helitron	ClusterMYPER_67#RC/Helitron
0	6	483	87.6	+	2874I62M2D125MD293M1701I	ClusterACPIS_6084#RC/Helitron	ClusterMYPER_67#RC/Helitron
0	6	1030	88	+	3885I62M8I35M5I284M2I49M12D114M33I370MI104M103I	ClusterACPIS_1186#RC/Helitron	ClusterMYPER_67#RC/Helitron
0	6	644	84.9	+	4404I71MI95M3D157M2D83M9I27MI166MI40M	ClusterMYPER_390#RC/Helitron	ClusterMYPER_67#RC/Helitron
6	1	489	95.7	+	792I327MI162M1587I	ClusterACPIS_6076#DNA/P	ClusterMYPER_27#DNA/P
8	1	1503	96.6	+	1145I167M2I25MI763MI205M11D332M	ClusterACPIS_7799#DNA/hAT-Ac	ClusterMYPER_3313#DNA/hAT-Ac
10	2	2191	91.6	+	234I910M5D197MD8M35D48M6D35M24D57MI41M3I815M9D	ClusterACPIS_1659#DNA/P	ClusterMYPER_65#DNA/P
10	2	456	92.6	+	9D447M1902I	ClusterMYPER_2095#DNA/P	ClusterMYPER_65#DNA/P
16	2	2030	89.7	+	688M231I1342M	ClusterMEDQ_907#RC/Helitron	ClusterMEAM_2710#RC/Helitron
16	2	318	96.2	+	300M5D13M1948I	ClusternewSSA1_4837#RC/Helitron	ClusterMEAM_2710#RC/Helitron
17	1	2229	97.8	+	1767M6I462M	ClusterACPIS_8764#DNA/P	ClusterMYPER_72#DNA/TIR
21	1	2055	99.5	+	200M3I1855M132I	ClusterMYPER_4256#DNA/P	ClusterACPIS_129#DNA/P
23	5	166	85.1	+	3I62M2I31MD72M1996I	ClusternewSSA1_751#DNA/Zator	ClusterMEAM_4507#DNA/Zator
23	5	169	80.5	+	I41M5D25MD51M5I46M1997I	ClusterMEAM_2067#DNA/Zator	ClusterMEAM_4507#DNA/Zator
23	5	173	88.1	+	D15MD27M3D25MD46M4I38M2D14M1997I	ClusterMEDQ_3323#DNA/Zator	ClusterMEAM_4507#DNA/Zator
23	5	172	90.8	+	2I69MD40M2I62M1991I	ClusterMEDQ_745#DNA/Zator	ClusterMEAM_4507#DNA/Zator
23	5	167	87.1	+	3I39MI24MD46M2I57M1994I	ClusternewSSA1_4542#DNA/Zator	ClusterMEAM_4507#DNA/Zator
24	3	1864	89.9	+	306I29M6I58M4D44M2I165M4I920MI195M3I422M27D	ClusterACPIS_3057#DNA/P	ClusterMYPER_4247#DNA/P
24	3	384	86.2	+	916I384M855I	ClusterACPIS_2517#DNA/P	ClusterMYPER_4247#DNA/P
24	3	1353	92.8	+	635I9MD618M3I725M165I	ClusterACPIS_9934#DNA/P	ClusterMYPER_4247#DNA/P
26	1	480	87.7	+	1026I146M3D55M3I40MI75M2I161M633I	ClusterACPIS_10365#DNA/P	ClusterACPIS_135#DNA/P
27	2	2238	95	+	1297M3I836M105D	ClusterACPIS_7703#DNA/TIR	ClusterMYPER_80#DNA/P
27	2	1811	91	+	258I776M25I593M42I442M	ClusterMYPER_1292#DNA/P	ClusterMYPER_80#DNA/P
30	1	2175	99.2	+	2100M75D	ClusterMEDQ_4572#DNA/P	ClusterMEDQ_1026#DNA/P
31	1	1359	96.4	+	705I1093M3I266M	ClusterMEAM_3228#DNA/P	ClusterMEAM_2244#DNA/P
34	2	1242	95.3	+	13I47M2D73MD385M2I328MI22M4D186M2I12MI20M40I162M740I	ClusterMEDQ_2558#DNA	ClusterMEAM_84#DNA
34	2	203	92.6	+	1297I82M2D31MD87M537I	ClusterMEDQ_2870#DNA	ClusterMEAM_84#DNA
35	1	501	87.5	+	886I52M2I449M615I	ClusterACPIS_4890#DNA/P	ClusterACPIS_7724#DNA/P
36	1	1818	99	+	180I1818M	ClusterACPIS_3972#DNA/TIR	ClusterMYPER_88#DNA/TIR
37	1	861	95.5	+	1218I165M3D535MI79M79D	ClusternewSSA1_864#DNA/P	ClusterMEAM_88#DNA/TIR
40	1	1064	89.4	+	318I175M18I228MD62M3I14M2I53M3I403M3I128M561I	ClusterACPIS_4496#DNA/P	ClusterMYPER_91#DNA/P
41	1	669	98.4	+	1302I669M	ClusterACPIS_756#DNA/P	ClusterMYPER_4261#DNA/P
44	4	423	81.8	+	462I405M5I18M1059I	ClusterACPIS_4995#DNA/hAT-Ac	ClusterMYPER_1818#DNA/hAT-Ac
44	4	1083	84.8	+	861I139M6D277MI343M7I57M3I261M	ClusterACPIS_3031#DNA/hAT-Ac	ClusterMYPER_1818#DNA/hAT-Ac
44	4	144	84.1	+	6D138M1811I	ClusterACPIS_1497#DNA/hAT-Ac	ClusterMYPER_1818#DNA/hAT-Ac
44	4	995	82.6	+	948I42M6D299M4I317M7I64M2I55MD211M	ClusterACPIS_8993#DNA/hAT-Ac	ClusterMYPER_1818#DNA/hAT-Ac
49	1	974	97	+	609I177MD80MI716M328I	ClusternewSSA1_4655#RC/Helitron	ClusterMEAM_52#RC/Helitron
51	1	879	96.1	+	492M4D361M2D20M1026I	ClusterMYPER_3002#RC/Helitron	ClusterACPIS_167#RC/Helitron
54	2	354	86.2	+	642I354M881I	ClusterACPIS_10485#DNA/hAT-Ac	ClusterMYPER_1283#DNA/hAT-Ac
54	2	492	85.4	+	1400I186M3D60M11I36MI183M24D	ClusterACPIS_4906#DNA/hAT-Ac	ClusterMYPER_1283#DNA/hAT-Ac
55	1	1782	86	+	15I267M18I90M12I16M7I37M4I244MD420M12D240M6D20MI80MD19M12I8MD19M12I19M4D150M7I128M24I	ClusterACPIS_7758#DNA/hAT-Ac	ClusterMYPER_3355#DNA/hAT-Ac
60	1	733	97.8	+	689I733M415I	ClusterACPIS_596#DNA/P	ClusterMYPER_3357#DNA/P
63	1	1242	80.5	+	525I49M3I262M2I83MI40M8D123M3I120MI163M6D74MI62M6I49M3D200M21I	ClusterACPIS_1871#DNA/hAT-Ac	ClusterACPIS_189#DNA/hAT-Ac
64	1	1776	92.4	+	1773M3D	ClusterMEDQ_4215#DNA/P	ClusternewSSA1_3325#DNA/P
65	1	1362	99.8	+	1362M402I	ClusterMYPER_3843#DNA/hAT-Blackjack	ClusterMYPER_120#DNA/hAT-Blackjack
69	2	999	97	+	335MD167M12I496M715I	ClusterMYPER_2973#DNA/hAT-Tol2	ClusterACPIS_200#DNA/hAT-Tol2
69	2	999	97	+	335MD167M12I496M715I	ClusterMYPER_3456#DNA/hAT-Ac	ClusterACPIS_200#DNA/hAT-Tol2
70	1	492	87.2	+	430MD57MD3M1233I	ClusterACPIS_3711#DNA/P	ClusterACPIS_201#DNA/P
71	1	949	81.3	+	502I180MD54M3D55MD69MD84M3D32MI27MI10M2D23M2D14MI10M7D27M3D11M2D14M2D30MD12M5D18M3D12M2D21MD26M4I19MD15M7D16M4D12M3D13M2D35M5D39MI10M309I	ClusterACPIS_2009#DNA/TcMar-Tc1	ClusterACPIS_7753#DNA/TcMar-Tc1
72	2	1701	99.9	+	1701M	ClusterMYPER_3813#DNA/TIR	ClusterMYPER_2330#DNA/hAT-Tip100
72	2	1371	83.3	+	282I1371M48I	ClusterACPIS_3140#DNA/hAT-Tip100	ClusterMYPER_2330#DNA/hAT-Tip100
74	1	450	96	+	450M1230I	ClusterACPIS_2426#DNA/hAT-Ac	ClusterMYPER_133#DNA/TIR
75	1	225	97.8	+	225M1429I	ClusternewSSA1_1808#DNA/TcMar-Tc1	ClusterMEAM_4522#DNA/TcMar-Tc1
76	1	1986	96	+	599M7I108M4I83M14I827M369D	ClusterMYPER_2836#DNA/P	ClusterACPIS_1745#DNA/P
77	1	1626	99.8	+	1626M	ClusterACPIS_3082#DNA/TcMar-Fot1	ClusterMYPER_141#DNA/TcMar-Fot1
78	1	1224	99.8	+	381I1224M9I	ClusterMYPER_1359#DNA/hAT-Tag1	ClusterMYPER_1845#DNA/hAT-Tag1
80	4	273	91.2	+	273M1311I	ClusterMYPER_1147#DNA/hAT-Ac	ClusterACPIS_10889#DNA/hAT-Ac
80	4	729	80.6	+	851I97M7I323M6D76M3I227M	ClusterMYPER_3054#DNA/hAT-Ac	ClusterACPIS_10889#DNA/hAT-Ac
80	4	480	82.2	+	1107I171M6D76M3I227M	ClusterACPIS_10364#DNA/hAT-Ac	ClusterACPIS_10889#DNA/hAT-Ac
80	4	1143	85.3	+	437I511M7I323M6D76M3I227M	ClusterACPIS_7892#DNA/TIR	ClusterACPIS_10889#DNA/hAT-Ac
85	1	1338	83.9	+	233I53MI64MI161M3D113MI10M2I128MI10MI46MI77M15D321M6I270M2I37M30D	ClusterACPIS_6622#DNA/hAT-Ac	ClusterMYPER_157#DNA/hAT-Ac
86	7	354	94.1	+	694I354M487I	ClusternewSSA1_1647#RC/Helitron	ClusternewSSA1_2426#RC/Helitron
86	7	2250	90.8	+	635D53M9D391M3I69M3I70M8I511MI9M2D417M84D	ClusternewSSA1_3728#RC/Helitron	ClusternewSSA1_2426#RC/Helitron
86	7	1543	87.6	+	243D31M9D19M3I229M2D71MI73M2D17M3I65M2I79M7I38M2D76M2D259M8D141M2I77MD99M243I	ClusterMEAM_1683#RC/Helitron	ClusternewSSA1_2426#RC/Helitron
86	7	1394	90.6	+	183I118MI46M2D97M3I66M2I77M9I182M3I260MD53MI57MI132MI243M60D	ClusterMEAM_4931#RC/Helitron	ClusternewSSA1_2426#RC/Helitron
86	7	823	94.9	+	766I226M2I114MI47MI134MI243M59D	ClusterMEDQ_2553#RC/Helitron	ClusternewSSA1_2426#RC/Helitron
86	7	3165	89.3	+	1547D58M18D386M3I69M2I71M8I358M3I142MI229MD205M81D	ClusterMEAM_3632#RC/Helitron	ClusternewSSA1_2426#RC/Helitron
86	7	554	91	+	1045I63MI182MI243M66D	ClusterMEAM_2902#RC/Helitron	ClusternewSSA1_2426#RC/Helitron
87	1	1362	100	+	159I1362M	ClusterMYPER_3399#DNA/hAT-Tip100	ClusterMYPER_159#DNA/hAT-Tip100
89	1	204	96.6	+	492I204M798I	ClusterACPIS_6464#DNA/P	ClusterMYPER_2349#DNA/P
90	1	591	89	+	516I11M9D571M396I	ClusterACPIS_4794#RC/Helitron	ClusterMYPER_393#RC/Helitron
91	2	291	91.1	+	585I87MI204M616I	ClusterMYPER_2175#DNA/P	ClusterACPIS_403#DNA/P
91	2	2516	87.5	+	82D5MD28M2D338M8I637MI356M13D120M934D	ClusterACPIS_2980#DNA/P	ClusterACPIS_403#DNA/P
94	1	591	95.7	+	39D546M2D4M933I	ClusterMYPER_3565#DNA/TcMar-Fot1	ClusterACPIS_7805#DNA/TcMar-Fot1
95	1	540	95.2	+	285I540M654I	ClusterACPIS_2317#DNA/P	ClusterACPIS_252#DNA/P
96	1	456	90.4	+	996I144M6D199MD11M4I95M15I	ClusterACPIS_4950#DNA/hAT-hobo	ClusterMYPER_168#DNA/hAT-Ac
97	1	405	95.1	+	195I405M855I	ClusterACPIS_2487#DNA/TcMar-Fot1	ClusterMYPER_171#DNA/TcMar-Fot1
99	1	1776	97.3	+	330D268M2I684MD493M	ClusterMYPER_3803#DNA/hAT-hobo	ClusterACPIS_7813#DNA/hAT-hobo
100	1	2583	90.8	+	971D56M2D13M2D6M3D14MD46M2D457MD40M2D195MD328MD30M7D135MD120M149D	ClusterACPIS_63#DNA/hAT-Tip100	ClusterMYPER_175#DNA/TIR
102	1	156	92.9	+	873I156M404I	ClusterACPIS_1481#RC/Helitron	ClusterACPIS_1765#RC/Helitron
103	1	975	98.6	+	456I975M	ClusterACPIS_9003#DNA/hAT-Tip100	ClusterMYPER_177#DNA/hAT-Tip100
104	1	1428	99.9	+	1428M	ClusterMYPER_1862#DNA/TIR	ClusterACPIS_262#DNA/hAT-Tip100
109	1	999	98.6	+	389I6MI993M	ClusterMYPER_2972#DNA/hAT-Ac	ClusterACPIS_6739#DNA/hAT-Tol2
110	3	247	94.7	+	868I172M6D69M276I	ClusterACPIS_6399#DNA/hAT	ClusterACPIS_282#DNA/PiggyBac
110	3	298	90.4	+	832I279M5I19M250I	ClusterACPIS_9535#DNA/hAT	ClusterACPIS_282#DNA/PiggyBac
110	3	246	91.1	+	887I42M8D196M260I	ClusterACPIS_6402#DNA/hAT	ClusterACPIS_282#DNA/PiggyBac
111	1	1035	97.3	+	347I26MI1009MI	ClusterMEDQ_3022#DNA/Sola-2	ClusterMEAM_986#DNA/Sola-2
114	1	474	98.9	+	33I474M861I	ClusterACPIS_7208#DNA/hAT-Tip100	ClusterMYPER_2365#DNA/hAT-Tip100
115	1	399	95.7	+	1004I19MD15MD24M2D306M31D	ClusterACPIS_1103#RC/Helitron	ClusterACPIS_7815#RC/Helitron
119	1	3954	94.1	+	2613D11M3I634MD130M7D9M4I549M	ClusternewSSA1_4146#RC/Helitron	ClusterMEAM_4935#RC/Helitron
122	2	1311	80.7	+	30D804M3I477M27I	ClusterMYPER_4725#DNA/hAT-Tip100	ClusterACPIS_307#DNA/TIR
122	2	1107	81.1	+	30D804M3I273M231I	ClusterACPIS_10004#DNA/hAT-Tip100	ClusterACPIS_307#DNA/TIR
131	3	2540	92	+	357D356M2I357MD356M3I163M950D	ClusternewSSA1_14#DNA/P	ClusterMEAM_155#DNA/P
131	3	1236	98.2	+	358M2I648MD229M	ClusterMEDQ_173#DNA/P	ClusterMEAM_155#DNA/P
131	3	1462	82.7	+	362M2I475M227D398M	ClusterMEDQ_1536#DNA/P	ClusterMEAM_155#DNA/P
132	5	306	90.5	+	929I306M	ClusterACPIS_2509#RC/Helitron	ClusterMYPER_1889#RC/Helitron
132	5	270	83.3	+	780I35M5I235M180I	ClusterACPIS_4004#RC/Helitron	ClusterMYPER_1889#RC/Helitron
132	5	294	90.5	+	764I294M177I	ClusterACPIS_5159#RC/Helitron	ClusterMYPER_1889#RC/Helitron
132	5	1181	86.1	+	39I21M6D188M27I352M6D608M	ClusterACPIS_318#RC/Helitron	ClusterMYPER_1889#RC/Helitron
132	5	2808	86.9	+	1553D60M6D264MD303M6D364MD73M3D90M3D81M	ClusterMYPER_686#RC/Helitron	ClusterMYPER_1889#RC/Helitron
133	2	1218	95.2	+	45D1173M60I	ClusterACPIS_10955#DNA/hAT-Tip100	ClusterMYPER_201#DNA/hAT-Tip100
133	2	1233	99.4	+	1233M	ClusterMYPER_2916#DNA/hAT-Tip100	ClusterMYPER_201#DNA/hAT-Tip100
135	1	748	93.4	+	70I36MI74M2I17MI14MI119M6I24M6I149MD172MD39M4I72MI30M387I	ClusterACPIS_11134#DNA/P	ClusterACPIS_7882#DNA/P
140	1	258	94.6	+	258M942I	ClusterMYPER_5001#DNA/TcMar-Fot1	ClusterACPIS_352#DNA/TcMar-Fot1
141	2	516	96.5	+	33D169MI221M2I93M711I	ClusterACPIS_7199#DNA/TcMar-Tc1	ClusterACPIS_3187#DNA/TcMar-Tc1
141	2	816	94.3	+	169MI221M2I122MD23MD15M4I87MI52MD100MD23M377I	ClusterACPIS_4942#DNA/TcMar-Tc1	ClusterACPIS_3187#DNA/TcMar-Tc1
147	2	1182	99.2	+	1182M	ClusterMYPER_3425#DNA/PiggyBac	ClusterMYPER_210#DNA/PiggyBac
147	2	1154	91	+	2I10M2D94M21I219M9I422MD277MD128M	ClusterACPIS_3320#DNA/PiggyBac	ClusterMYPER_210#DNA/PiggyBac
148	1	1179	82.2	+	1179M	ClusterACPIS_9975#DNA/PiggyBac	ClusterMYPER_1898#DNA/PiggyBac
149	1	1353	95.2	+	177D321MI289M5D561M	ClusterMYPER_3846#DNA/P	ClusterACPIS_9276#DNA/P
151	1	1161	99.8	+	1161M	ClusterMYPER_2929#DNA/PiggyBac	ClusterMYPER_4330#DNA/PiggyBac
152	1	483	98.6	+	682I8M4D471M	ClusterACPIS_10360#DNA/PiggyBac	ClusterMYPER_606#DNA/PiggyBac
153	1	1086	87.8	+	66D753M3D173M3D88M147I	ClusterACPIS_1941#DNA/TcMar-Pogo	ClusterMYPER_218#DNA/TcMar-Pogo
156	1	1158	99.9	+	1158M	ClusterACPIS_6806#DNA/TcMar-Fot1	ClusterACPIS_4864#DNA/TcMar-Fot1
157	2	1090	95	+	54I248MD658M6I120M3I63M	ClusterACPIS_6827#DNA/PiggyBac	ClusterMYPER_1369#DNA/PiggyBac
157	2	1178	94	+	311MD44MD64M27D668M3I62M	ClusterACPIS_7875#DNA/PiggyBac	ClusterMYPER_1369#DNA/PiggyBac
158	1	1144	97.4	+	84M2I12MI43MI46MD101MI156MD267M4I81MI352M	ClusterACPIS_2972#DNA/PiggyBac	ClusterACPIS_4457#DNA/PiggyBac
159	3	1121	93.8	+	211M26I597M3I313M	ClusterACPIS_2141#DNA/PiggyBac	ClusterMYPER_898#DNA/PiggyBac
159	3	1147	95.9	+	211MI529MD93M3I313M	ClusterMYPER_2399#DNA/PiggyBac	ClusterMYPER_898#DNA/PiggyBac
159	3	967	84.6	+	211MI460M106I56M3I12MI228M72I	ClusterACPIS_10045#DNA/PiggyBac	ClusterMYPER_898#DNA/PiggyBac
165	1	1147	98.9	+	795MD351M	ClusterACPIS_4461#DNA/PiggyBac	ClusterMYPER_223#DNA/PiggyBac
166	2	867	98.6	+	276I95M3I772M	ClusterACPIS_2040#DNA/PiggyBac	ClusterACPIS_382#DNA/TIR
166	2	1146	97.7	+	1146M	ClusterMYPER_2934#DNA/PiggyBac	ClusterACPIS_382#DNA/TIR
168	1	1135	94	+	153MD130MI154MI624M6I73M	ClusterACPIS_7899#DNA/PiggyBac	ClusterMYPER_2936#DNA/PiggyBac
170	1	345	100	+	345M792I	ClusterMYPER_541#DNA/TcMar-Fot1	ClusterMYPER_1914#DNA/TcMar-Fot1
171	2	1137	99.8	+	1137M	ClusterACPIS_8951#DNA/TcMar-Fot1	ClusterMYPER_3432#DNA/TcMar-Fot1
171	2	1137	99.8	+	1137M	ClusterACPIS_7897#DNA/TcMar-Fot1	ClusterMYPER_3432#DNA/TcMar-Fot1
172	1	1140	97.9	+	1016M3D121M	ClusterMYPER_2937#DNA/PiggyBac	ClusterACPIS_3226#DNA/PiggyBac
174	2	1160	90.2	+	21D873MI46M15D191MI14M8I	ClusterACPIS_4452#DNA/TcMar-Fot1	ClusterMYPER_1915#DNA/TcMar-Fot1
174	2	735	92.8	+	561I573M162D	ClusterMYPER_946#DNA/TcMar-Fot1	ClusterMYPER_1915#DNA/TcMar-Fot1
175	1	468	83.4	+	291I9MI31M3D235MD62M2D125M378I	ClusterMYPER_472#DNA/PiggyBac	ClusterACPIS_7902#DNA/PiggyBac
176	1	417	100	+	714I417M	ClusterMEDQ_4744#DNA/PiggyBac	ClusterMEAM_2765#DNA/PiggyBac
177	1	1138	98.5	+	897M2D11M7D221M	ClusterMYPER_3431#DNA/PiggyBac	ClusterACPIS_387#DNA/PiggyBac
179	1	1141	86	+	359M2I193M20D239M2I330M	ClusterMYPER_4336#DNA/PiggyBac	ClusterACPIS_391#DNA/PiggyBac
180	1	801	98.9	+	93I801M228I	ClusterACPIS_1364#RC/Helitron	ClusterACPIS_7910#RC/Helitron
182	1	1056	87.4	+	12D318M90I326M14D157MD228M	ClusterACPIS_6834#DNA/PiggyBac	ClusterMYPER_233#DNA/PiggyBac
185	1	1179	96.7	+	497MD609M72D	ClusterMYPER_2389#DNA/PiggyBac	ClusterACPIS_401#DNA/PiggyBac
190	2	1059	99	+	75I664MD346M48D	ClusterACPIS_425#DNA/PiggyBac	ClusterACPIS_10011#DNA/PiggyBac
190	2	1134	97.3	+	739MD346M48D	ClusterMYPER_1378#DNA/PiggyBac	ClusterACPIS_10011#DNA/PiggyBac
191	2	1044	91.8	+	39I1044M	ClusterMYPER_1397#DNA/PiggyBac	ClusterACPIS_6839#DNA/PiggyBac
191	2	1029	83.2	+	39I554M16D95M14I29M4D52MD56M2I10MD60M3D55M3I43M12I50M9I	ClusterMYPER_254#DNA/PiggyBac	ClusterACPIS_6839#DNA/PiggyBac
192	1	823	87.3	+	30I456MD280M6I38MI48M224I	ClusterMYPER_2495#DNA/hAT-Ac	ClusterACPIS_413#DNA/hAT-Ac
195	2	372	90.7	+	93D279M791I	ClusterACPIS_6230#DNA/TcMar-Fot1	ClusterACPIS_1951#DNA/TcMar-Fot1
195	2	621	94.4	+	441I371M8I250M	ClusterMYPER_404#DNA/TcMar-Fot1	ClusterACPIS_1951#DNA/TcMar-Fot1
197	1	1056	99.1	+	167MI889M	ClusterMYPER_243#DNA/PiggyBac	ClusterMYPER_242#DNA/PiggyBac
198	1	198	96	+	380I20MI178M474I	ClusterACPIS_2789#DNA/PiggyBac	ClusterACPIS_5969#DNA/PiggyBac
199	2	1050	99.4	+	1050M	ClusterMEDQ_3021#DNA/PiggyBac	ClusterMEAM_2773#DNA/PiggyBac
199	2	569	88.5	+	306I196M3I373M172I	ClusternewSSA1_3848#DNA/PiggyBac	ClusterMEAM_2773#DNA/PiggyBac
200	2	1059	80	+	15D28M3I1016M	ClusterMYPER_4764#DNA/P	ClusterACPIS_8980#DNA/P
200	2	597	97.2	+	442I10M8I587M	ClusterMYPER_1545#DNA/P	ClusterACPIS_8980#DNA/P
201	1	996	91.9	+	44I12M2I174M3I219M4D343M3I244M	ClusterMEAM_1024#DNA/hAT-Ac	ClusternewSSA1_838#DNA/hAT-Ac
206	5	452	96.9	+	434M2D16M582I	ClusterMYPER_3155#DNA/TcMar-Pogo	ClusterMYPER_4349#DNA/TcMar-Pogo
206	5	390	91.3	+	516I390M126I	ClusterACPIS_10438#DNA/TcMar-Pogo	ClusterMYPER_4349#DNA/TcMar-Pogo
206	5	396	91.9	+	633I396M3I	ClusterACPIS_6190#DNA/TcMar-Pogo	ClusterMYPER_4349#DNA/TcMar-Pogo
206	5	420	91.4	+	396I420M216I	ClusterMYPER_1062#DNA/TcMar-Pogo	ClusterMYPER_4349#DNA/TcMar-Pogo
206	5	1002	95	+	9I74MI35MI94MI53M3I17MI39M3I90MI51MI33MI127MD275MI8M2I37M3I33MI12M2I23M	ClusterACPIS_441#DNA/TcMar-Pogo	ClusterMYPER_4349#DNA/TcMar-Pogo
208	3	249	91.6	+	249M771I	ClusterACPIS_9598#DNA/hAT-Tol2	ClusterACPIS_6843#DNA/hAT-Tol2
208	3	1406	85.5	+	76D51MD705MI30M3I13MI8MI40M13I17M21I22MI5MI10M2I45M2I28M355D	ClusterMYPER_3510#DNA/hAT-Ac	ClusterACPIS_6843#DNA/hAT-Tol2
208	3	921	94.1	+	883M21I38M78I	ClusterMYPER_287#DNA/hAT-Tol2	ClusterACPIS_6843#DNA/hAT-Tol2
211	4	663	85.8	+	144I663M210I	ClusterACPIS_3535#DNA/TcMar-m44	ClusterMYPER_2963#DNA/TcMar-m44
211	4	1376	81.4	+	64I7MI26M2I52MD16M3I35MI73MI25MI13MI41M2I94M7D15M2I31M6I24M2I16MI67MI99MI71MI15MI206M442D	ClusterACPIS_1815#DNA/TcMar-m44	ClusterMYPER_2963#DNA/TcMar-m44
211	4	432	81	+	639I80M6I292M60D	ClusterACPIS_3787#DNA/TcMar-m44	ClusterMYPER_2963#DNA/TcMar-m44
211	4	240	98.8	+	777I240M	ClusterMYPER_3234#DNA/TcMar-m44	ClusterMYPER_2963#DNA/TcMar-m44
212	3	1014	91.9	+	1014M	ClusterACPIS_1976#DNA/TcMar-m44	ClusterMYPER_935#DNA/TcMar-m44
212	3	1017	91.8	+	3D1014M	ClusterMYPER_4775#DNA/TcMar-m44	ClusterMYPER_935#DNA/TcMar-m44
212	3	774	92.5	+	240I774M	ClusterACPIS_10140#DNA/TcMar-m44	ClusterMYPER_935#DNA/TcMar-m44
218	2	1442	93.1	+	399D399M34D367M3D240M	ClusterACPIS_354#DNA/TcMar-Fot1	ClusterACPIS_7939#DNA/TcMar-Fot1
218	2	1413	97.9	+	399D395M8D611M	ClusterMYPER_3393#DNA/TcMar-Fot1	ClusterACPIS_7939#DNA/TcMar-Fot1
223	1	1553	90.2	+	620M8D355M7D15M548D	ClusterMYPER_3377#DNA/TcMar-Fot1	ClusterACPIS_4529#DNA/TcMar-Fot1
224	1	1888	99.1	+	898D990M	ClusterACPIS_7743#DNA/P	ClusterMYPER_262#DNA/P
234	1	923	82.6	+	328MI50M2I59M7I94M3D30M14D39M3I48M2D149M7D65M12I35M41I	ClusterMYPER_622#RC/Helitron	ClusterMYPER_4387#RC/Helitron
236	3	1137	94	+	177D960M	ClusterMYPER_3262#DNA/PiggyBac	ClusterACPIS_490#DNA/TIR
236	3	686	93.3	+	273I500MI186M	ClusterMYPER_2015#DNA/PiggyBac	ClusterACPIS_490#DNA/TIR
236	3	297	99	+	663I297M	ClusterACPIS_2635#DNA/PiggyBac	ClusterACPIS_490#DNA/TIR
238	2	1015	96.9	+	29M3D269MD659M54D	ClusterACPIS_2189#DNA/Ginger	ClusterMYPER_277#DNA/Ginger
238	2	957	99.9	+	957M	ClusterMYPER_1951#DNA/Ginger	ClusterMYPER_277#DNA/Ginger
241	3	312	86.5	+	471I248M3D61M174I	ClusterACPIS_6315#DNA/TcMar-Tc1	ClusterMYPER_278#DNA/TcMar-Tc1
241	3	810	94	+	796MD13M145I	ClusterACPIS_10116#DNA/TcMar-Tc1	ClusterMYPER_278#DNA/TcMar-Tc1
241	3	961	92.2	+	386M2I298M3D268M6D	ClusterACPIS_11040#DNA/TcMar-Tc1	ClusterMYPER_278#DNA/TcMar-Tc1
242	2	951	97.2	+	381M3I570M	ClusterMYPER_3466#DNA/MULE-MuDR	ClusterACPIS_496#DNA/MULE-MuDR
242	2	954	99.8	+	954M	ClusterACPIS_7962#DNA/MULE-MuDR	ClusterACPIS_496#DNA/MULE-MuDR
246	1	1128	92.4	+	186D334MD19M7D354M3I44MD76M3D103M12I	ClusterMYPER_846#DNA/PiggyBac	ClusterACPIS_500#DNA/PiggyBac
247	1	1089	93.5	+	889M3I50M150D	ClusterACPIS_6828#DNA/TcMar-Pogo	ClusterMYPER_3469#DNA/TcMar-Pogo
249	1	426	98.1	+	288I426M228I	ClusterACPIS_1056#DNA/Ginger	ClusterACPIS_10063#DNA/Ginger
253	1	870	82.5	+	120D482M3I268M183I	ClusterMYPER_3925#DNA/P	ClusterACPIS_505#DNA/P
254	1	876	86.1	+	69I551M12D313M	ClusterMEDQ_2592#DNA/TcMar-Tc1	ClusternewSSA1_4208#DNA/TcMar-Tc1
257	2	1082	87.7	+	143D44MD438M2D154M2I223M10I58M19D	ClusterMYPER_3893#DNA/PiggyBac	ClusterACPIS_509#DNA/PiggyBac
257	2	1043	89.5	+	143D44MD438M2D154M2I223M3I38M27I	ClusterMYPER_860#DNA/PiggyBac	ClusterACPIS_509#DNA/PiggyBac
259	1	639	94.8	+	288I67M3D569M	ClusterACPIS_11212#DNA/hAT-Blackjack	ClusterACPIS_514#DNA/hAT-Blackjack
262	1	749	95.5	+	6D400M2D146M3I12M3I174MI9M167I	ClusterACPIS_643#DNA/hAT-Ac	ClusterACPIS_4579#DNA/hAT-Ac
263	1	276	97.8	+	638I276M	ClusterMEDQ_3675#DNA/TcMar-Tc1	ClusterMEAM_1955#DNA/TcMar-Tc1
266	1	156	90.4	+	D73MI47MD24MD9M752I	ClusterMEDQ_3306#DNA/Sola-2	ClusterMEAM_3685#DNA/Sola-2
267	1	1509	93.6	+	276D71MI113M36I66MI122M2I114MI379M368D	ClusterACPIS_10898#DNA/P	ClusterACPIS_11061#DNA/P
268	3	657	97.4	+	246I657M	ClusterACPIS_4737#DNA/Ginger	ClusterMYPER_905#DNA/Ginger
268	3	903	98.4	+	903M	ClusterMYPER_980#DNA/Ginger	ClusterMYPER_905#DNA/Ginger
268	3	435	97.7	+	234I435M234I	ClusterACPIS_6144#DNA/Ginger	ClusterMYPER_905#DNA/Ginger
270	1	907	94.5	+	27D138M17I472MD269M	ClusterMYPER_3474#DNA/TcMar-Tc1	ClusterACPIS_5038#DNA/TcMar-Tc1
272	2	402	95.3	+	487I6M5I61M2D333M	ClusterACPIS_4095#DNA/TcMar-Pogo	ClusterACPIS_6903#DNA/TcMar-Pogo
272	2	1179	93.2	+	145M3D414M2D333M282D	ClusterMYPER_3869#DNA/TcMar-Pogo	ClusterACPIS_6903#DNA/TcMar-Pogo
273	1	1510	94.7	+	642D358M10D500M27I	ClusterACPIS_8849#DNA/hAT-Ac	ClusterMYPER_4376#DNA/hAT-Ac
277	1	297	99.7	+	297M576I	ClusterMYPER_1667#DNA/MULE-MuDR	ClusterMYPER_915#DNA/MULE-MuDR
281	3	1029	97.7	+	48I606MD153MD10MD8MD11M6D30M201D	ClusterMYPER_4350#DNA/TcMar-Pogo	ClusterACPIS_2084#DNA/TcMar-Pogo
281	3	954	98.7	+	654MD153MD10MD8MD11M6D30M78D	ClusterACPIS_2013#DNA/TcMar-Pogo	ClusterACPIS_2084#DNA/TcMar-Pogo
281	3	609	91.3	+	324I335MD151MD7MD8MD15M6D26M57D	ClusterMYPER_4872#DNA/TcMar-Pogo	ClusterACPIS_2084#DNA/TcMar-Pogo
286	2	1238	94.1	+	783MI53M402D	ClusterMYPER_1358#DNA/P	ClusterACPIS_8003#DNA/P
286	2	1584	94.5	+	837M747D	ClusterMYPER_759#DNA/P	ClusterACPIS_8003#DNA/P
288	2	1287	95.5	+	450D837M	ClusterMYPER_304#DNA/P	ClusterMYPER_2493#DNA/P
288	2	1941	90.4	+	450D837M654D	ClusterACPIS_5501#DNA/TIR	ClusterMYPER_2493#DNA/P
291	1	102	95.1	+	3I102M717I	ClusterMEAM_1508#DNA	ClusternewSSA1_4220#DNA/Academ-1
293	2	816	96.2	+	816M	ClusternewSSA1_3376#DNA/hAT-Tol2	ClusterMEDQ_220#DNA
293	2	816	98.7	+	816M	ClusterMEAM_1047#DNA	ClusterMEDQ_220#DNA
294	1	629	95	+	278I195M5I104M3I228M102D	ClusterACPIS_1062#DNA/Ginger	ClusterACPIS_5795#DNA/Ginger
296	3	594	87	+	210I413M7I84MD96M	ClusterMEAM_4196#DNA/P	ClusterMEDQ_200#DNA/P
296	3	666	94.6	+	12D654M156I	ClusternewSSA1_140#DNA/P	ClusterMEDQ_200#DNA/P
296	3	675	98.5	+	135I675M	ClusterMEAM_4609#DNA/P	ClusterMEDQ_200#DNA/P
297	2	483	97.3	+	324I229MI254M	ClusterACPIS_3721#DNA/TcMar-Tc1	ClusterACPIS_10117#DNA/TcMar-Tc1
297	2	210	91.9	+	598I210M	ClusterMYPER_4584#DNA/TcMar-Tc1	ClusterACPIS_10117#DNA/TcMar-Tc1
298	1	2109	98	+	807M1302D	ClusterMEAM_4509#DNA/P	ClusternewSSA1_105#DNA/P
299	2	474	90	+	312I50M3D16M14I405M7I	ClusterMEDQ_3987#DNA/Zator	ClusterMEAM_4576#DNA/Zator
299	2	646	88.9	+	315I32M2I46M2D49MD203MI135M4D21M153D	ClusternewSSA1_4257#DNA/Zator	ClusterMEAM_4576#DNA/Zator
300	2	1149	97.4	+	383MD46MI191M3D153MI29M343D	ClusterMYPER_1911#DNA/PiggyBac	ClusterACPIS_592#DNA/PiggyBac
300	2	1146	97.8	+	383MD46MI351MI22M343D	ClusterMYPER_3880#DNA/PiggyBac	ClusterACPIS_592#DNA/PiggyBac
302	1	1023	93.2	+	9I789M234D	ClusterMYPER_4772#DNA/TcMar-m44	ClusterACPIS_2076#DNA/TcMar-m44
305	1	873	97	+	78D795M	ClusternewSSA1_3370#DNA/hAT-Tol2	ClusterMEAM_222#DNA/hAT-Tol2
309	1	716	80.1	+	3I101M2I20M3D43M4D13MD48M6I38M27I52M2I23M3D36M7I7M6I20MI21MI161MI27MI36MD58M29I	ClusternewSSA1_870#DNA/hAT-Tip100	ClusternewSSA1_4227#DNA/hAT-Tip100
311	2	914	96.3	+	744M2D33M2D12M121D	ClusterMEDQ_330#RC/Helitron	ClusterMEAM_1721#RC/Helitron
311	2	1215	90.6	+	303D544M6D245M117D	ClusterMEDQ_165#RC/Helitron	ClusterMEAM_1721#RC/Helitron
314	2	519	96.3	+	267I519M	ClusterMEDQ_4707#DNA/TcMar-Tc4	ClusternewSSA1_3511#DNA/TcMar-Tc4
314	2	786	97.2	+	786M	ClusterMEAM_4581#DNA/TcMar-Tc4	ClusternewSSA1_3511#DNA/TcMar-Tc4
317	1	1119	97.4	+	336D783M	ClusterACPIS_3236#DNA/TcMar-Fot1	ClusterMYPER_324#DNA/TcMar-Fot1
318	1	426	99.5	+	3I426M354I	ClusterMEAM_1859#DNA/hAT-Pegasus	ClusterMEDQ_207#DNA/hAT-Pegasus
321	2	776	80.7	+	60D15M4D279M2I135M5I20M17I77MD106M48I77M2D	ClusterMEAM_3729#DNA/hAT	ClusterMEDQ_1605#DNA/hAT
321	2	689	85.5	+	2I19MD19M18I236M2I135M9I14M9I176M50I15M2I74MI	ClusterMEDQ_2121#DNA/hAT	ClusterMEDQ_1605#DNA/hAT
325	1	795	88.2	+	3I50M3I82M2D10M27D78M2D384M3D136M6I21M3I	ClusterMEDQ_3479#DNA/PIF-Harbinger	ClusterMEAM_231#DNA/PIF-Harbinger
328	2	787	85.7	+	7D86M5I18MI84M2D34M6D37M3D50M6D202M4I200MI49M3D	ClusterMEAM_4979#DNA/hAT-Tip100	ClusterMEDQ_213#DNA/hAT-Tip100
328	2	829	80.4	+	9D86M4I19MI84M2D16MD49M3D225M3D32M4I52M44D28M2D79M2I90M5D	ClusternewSSA1_2003#DNA/hAT-Tip100	ClusterMEDQ_213#DNA/hAT-Tip100
329	1	1135	90.7	+	353D12M4D96M2I143M2D142M2I81M4I287M15D	ClusterACPIS_1909#DNA/PiggyBac	ClusterACPIS_9091#DNA/PiggyBac
331	3	759	98.7	+	759M	ClusterMYPER_3046#DNA/Ginger	ClusterMYPER_333#DNA/Ginger
331	3	615	94.3	+	132I615M12I	ClusterACPIS_11233#DNA/Ginger	ClusterMYPER_333#DNA/Ginger
331	3	615	94	+	133I11MD603M12I	ClusterACPIS_3579#DNA/Ginger	ClusterMYPER_333#DNA/Ginger
332	9	507	94.9	+	170I393MD113M82I	ClusterMEDQ_3063#DNA	ClusterMEAM_237#DNA
332	9	524	93.5	+	162I401MD122M73I	ClusterMEAM_3726#DNA	ClusterMEAM_237#DNA
332	9	566	87.5	+	147I18M5D398MD121M2D21M53I	ClusterMEDQ_211#DNA	ClusterMEAM_237#DNA
332	9	591	91.2	+	169I394MD134M9D53M8I	ClusterMEAM_1735#DNA	ClusterMEAM_237#DNA
332	9	508	89	+	170I243M3D17M3I123MD121M81I	ClusterMEDQ_2133#DNA	ClusterMEAM_237#DNA
332	9	511	93.2	+	168I395MD115M80I	ClusterMEAM_239#DNA	ClusterMEAM_237#DNA
332	9	718	83	+	149I275M6D132MD67MD54M10I39MD32M110D	ClusterMEAM_2829#DNA	ClusterMEAM_237#DNA
332	9	587	87.8	+	137I154MD122M3D17M3I34MD89MD165M37I	ClusterMEDQ_215#DNA	ClusterMEAM_237#DNA
332	9	516	94.4	+	165I398MD117M78I	ClusterMEAM_3292#DNA	ClusterMEAM_237#DNA
334	1	231	90.2	+	518I16M4I215M3I	ClusterMYPER_3238#DNA/Ginger	ClusterACPIS_11130#DNA/Ginger
340	1	756	88.3	+	2D60M2I15MI93M4I62M6D48M4D38M5D370MD50M2D	ClusternewSSA1_3387#DNA/hAT-Tip100	ClusterMEAM_2833#DNA/hAT-Tip100
343	2	731	80.2	+	35D106MD74M11I173M10I8M4I28MI27M9I78M4D39M37I104M11I16M38D	ClusterACPIS_5860#DNA/hAT-Ac	ClusterACPIS_662#DNA/hAT-Ac
343	2	650	82.1	+	D31M14D75MD24M14I33M2D70M2I115M10I8M4I63M8I19MI49M4D129MD11M70I	ClusterACPIS_11202#DNA/hAT-Ac	ClusterACPIS_662#DNA/hAT-Ac
344	2	1374	91.3	+	126I147MD461M765D	ClusterMYPER_3841#DNA/P	ClusterACPIS_9113#DNA/P
344	2	2481	91.3	+	981D273MD461M765D	ClusterMYPER_53#DNA/P	ClusterACPIS_9113#DNA/P
345	1	740	87.3	+	5I18M14D85M2I109M3D273M6D232M5I	ClusterMEDQ_4281#DNA/hAT	ClusterMEAM_4167#DNA/hAT-Tip100
349	1	794	82.8	+	21D31MD46M59I168MD205M10D29M16D171M7D14M74D	ClusterMEDQ_242#DNA/hAT	ClusterMEAM_3731#DNA/hAT
351	2	717	99.6	+	717M	ClusterMEAM_1745#DNA/TcMar-Tc1	ClusterMEDQ_229#DNA/TcMar-Tc1
351	2	828	94.8	+	81D139M2I42MI533M33D	ClusterMEAM_3281#DNA/TcMar-Tc1	ClusterMEDQ_229#DNA/TcMar-Tc1
352	1	969	96.5	+	6I711M258D	ClusterMYPER_885#DNA/TcMar-Fot1	ClusterACPIS_683#DNA/TcMar-Fot1
353	2	717	100	.	=	ClusterACPIS_682#DNA/hAT-Tip100	ClusterACPIS_7000#DNA/hAT-Tip100
353	2	642	98.6	+	642M75I	ClusterMYPER_3079#DNA/hAT-Tip100	ClusterACPIS_7000#DNA/hAT-Tip100
356	1	709	92.2	+	D102M8D65M2I173M12I10MD348MD	ClusterMEAM_254#DNA/CMC-EnSpm	ClusterMEDQ_234#DNA/CMC-EnSpm
357	3	450	100	+	288I423M27D	ClusterACPIS_7235#DNA/TcMar-Mariner	ClusterACPIS_444#DNA/TcMar-Mariner
357	3	387	98.1	+	351I360M27D	ClusterMYPER_2648#DNA/TcMar-Mariner	ClusterACPIS_444#DNA/TcMar-Mariner
357	3	387	97.5	+	351I360M27D	ClusterMYPER_3181#DNA/TcMar-Mariner	ClusterACPIS_444#DNA/TcMar-Mariner
361	1	951	95.3	+	57D705M189D	ClusterACPIS_497#DNA/TcMar-Pogo	ClusterACPIS_694#DNA/TcMar-Pogo
363	1	849	87.2	+	86I27MI584MD4M233D	ClusterACPIS_11083#DNA/hAT-Tag1	ClusterMYPER_3064#DNA/hAT-Tag1
364	1	1379	98	+	693M686D	ClusterMYPER_1871#DNA/PiggyBac	ClusterACPIS_713#DNA/PiggyBac
366	3	666	96	+	24I149MI517M	ClusterACPIS_6302#DNA/Ginger	ClusterACPIS_8196#DNA/Ginger
366	3	435	97.5	+	238I435M18I	ClusterMYPER_4062#DNA/Ginger	ClusterACPIS_8196#DNA/Ginger
366	3	267	98.1	+	406I267M18I	ClusterMYPER_1680#DNA/Ginger	ClusterACPIS_8196#DNA/Ginger
367	1	189	88.9	+	110I110MI79M390I	ClusterMEAM_743#DNA/PiggyBac	ClusterMEDQ_4664#DNA/PiggyBac
368	2	642	81.1	+	34I25MD38M5I33M6I118M12I14MI10M2I74M9I53MI75M19D39M7D51M3I63MI22M	ClusterMEDQ_1008#DNA	ClusterMEAM_4178#DNA
368	2	82	90.5	+	160I21MI38MI23M445I	ClusterMEDQ_734#DNA	ClusterMEAM_4178#DNA
370	5	415	95.2	+	84I415M187I	ClusterMEDQ_338#DNA/EnSpm/CACTA	ClusterMEAM_265#DNA
370	5	412	94.5	+	84I145MI136MI65MI66M187I	ClusternewSSA1_136#DNA/EnSpm/CACTA	ClusterMEAM_265#DNA
370	5	414	94.7	+	84I145MI209MI60M186I	ClusternewSSA1_1484#DNA/EnSpm/CACTA	ClusterMEAM_265#DNA
370	5	415	95.2	+	84I415M187I	ClusterMEAM_1755#DNA/EnSpm/CACTA	ClusterMEAM_265#DNA
370	5	415	92.3	+	83I356MI59M187I	ClusterMEDQ_3114#DNA/EnSpm/CACTA	ClusterMEAM_265#DNA
376	2	726	94.5	+	54D60MD127M4I484M	ClusterMEDQ_3069#DNA/TcMar-Tc1	ClusterMEAM_462#DNA/TcMar-Tc1
376	2	816	94.5	+	144D60MD127M4I484M	ClusterMEDQ_1592#DNA/TcMar-Tc1	ClusterMEAM_462#DNA/TcMar-Tc1
378	1	690	82.8	+	18D50M2I12MI11M7D104MD6M9I116MI70M2D15M3I13M2I39MD75M10I130M20D	ClusterMYPER_3975#DNA/hAT-hAT19	ClusterMYPER_2540#DNA/hAT-hAT19
379	2	672	80.5	+	D16M3D448M6D97M10I98M3D	ClusternewSSA1_2981#DNA	ClusterMEDQ_247#DNA
379	2	670	81.3	+	D350MI93M5D18M6D103M10I94M	ClusterMEAM_4613#DNA	ClusterMEDQ_247#DNA
385	2	849	97.4	+	21I618MI23M208D	ClusterMYPER_1977#DNA/hAT	ClusterACPIS_4731#DNA/hAT
385	2	639	99.5	+	21I618MI21M2I	ClusterMYPER_1437#DNA/hAT	ClusterACPIS_4731#DNA/hAT
389	1	1263	100	+	660M603D	ClusterMYPER_2911#DNA/hAT-Tip100	ClusterMYPER_377#DNA/hAT-Tip100
394	2	702	95.3	+	48D256MD105MI292M	ClusterACPIS_5881#DNA/PiggyBac	ClusterMYPER_972#DNA/PiggyBac
394	2	1096	97.1	+	483D249MD363M42I	ClusterMYPER_3441#DNA/PiggyBac	ClusterMYPER_972#DNA/PiggyBac
400	2	489	98.2	+	138I489M15I	ClusterMEDQ_3984#DNA/Maverick	ClusterMEAM_3761#DNA/Maverick
400	2	627	95.9	+	627M15I	ClusternewSSA1_2069#DNA/Maverick	ClusterMEAM_3761#DNA/Maverick
403	1	264	81.4	+	204I264M168I	ClusterACPIS_6375#RC/Helitron	ClusterMYPER_977#RC/Helitron
405	1	679	80.6	+	11I130M3I29M35D116M12D100M10I59M4D40MD41M4I29M9D30M23D21M11I	ClusterACPIS_11182#DNA/hAT-hAT19	ClusterACPIS_773#DNA/hAT-hAT19
406	1	624	84.3	+	11I261M6D109MI34MI22M9I115MD9M24D35M3I8M14I	ClusterACPIS_2227#DNA	ClusterMYPER_396#DNA
407	1	2803	93.8	+	1454D48MD123M12I114M6I327M736D	ClusterACPIS_1599#RC/Helitron	ClusterACPIS_3558#RC/Helitron
408	1	808	83.4	+	37D251M56D72MD169M3I20MD65M9I40M96D	ClusternewSSA1_900#DNA	ClusterMEDQ_2142#DNA
409	3	486	96.9	+	486M141I	ClusterACPIS_6176#RC/Helitron	ClusterMYPER_400#RC/Helitron
409	3	1170	97.3	+	627M543D	ClusterACPIS_422#RC/Helitron	ClusterMYPER_400#RC/Helitron
409	3	527	94.1	+	461MD23MI42M100I	ClusterACPIS_675#RC/Helitron	ClusterMYPER_400#RC/Helitron
411	1	2162	94.3	+	170D22MD211MI43MD14MI27MD14MI55MD29MI10MI98M2D20MD72M1370D	ClusternewSSA1_1943#DNA	ClusterMEAM_1769#DNA
418	2	616	83.9	+	20I124M10I31M41D44MI50MI16MI19M3I60MI90MI40M20D81M21I	ClusterACPIS_4776#DNA/hAT-hAT19	ClusterACPIS_798#DNA/hAT-hAT19
418	2	573	82.8	+	13I35MI94M19I13M2I47MI4MI147MI28M12I47MI53M24D81M14I	ClusterACPIS_10286#DNA/hAT-hAT19	ClusterACPIS_798#DNA/hAT-hAT19
420	1	648	86.3	+	81D289M3I23M37I129MD125M	ClusterMYPER_385#DNA/TcMar-Fot1	ClusterACPIS_805#DNA/TcMar-Fot1
421	8	557	82.7	+	56I50MI33M2I97M12D365M	ClusternewSSA1_184#DNA	ClusterMEAM_1772#DNA
421	8	558	80.5	+	56I253M6D41M4D254M	ClusterMEDQ_287#DNA	ClusterMEAM_1772#DNA
421	8	553	96.9	+	53I551M2D	ClusterMEAM_117#DNA	ClusterMEAM_1772#DNA
421	8	640	80.5	+	43M8D49M17D12M8D15M5D50M2I433M	ClusterMEDQ_2155#DNA	ClusterMEAM_1772#DNA
421	8	554	80.3	+	56I168M4D200MD147MD33M	ClusterMEDQ_1098#DNA	ClusterMEAM_1772#DNA
421	8	557	97.7	+	51I204MD349M3D	ClusterMEDQ_3907#DNA	ClusterMEAM_1772#DNA
421	8	553	96.7	+	56I468M5D80M	ClusternewSSA1_165#DNA	ClusterMEAM_1772#DNA
421	8	795	91.4	+	66D399MD205M124D	ClusterMEDQ_4637#DNA	ClusterMEAM_1772#DNA
422	1	354	81.5	+	75M6I56MD14MD54MI31MI58M11I64M233I	ClusterMYPER_534#RC/Helitron	ClusterACPIS_3589#RC/Helitron
423	1	951	92.9	+	366D271M2D89M20I223M	ClusterMEAM_4135#RC/Helitron	ClusternewSSA1_159#RC/Helitron
424	1	1195	99.5	+	26D26MD574M568D	ClusterACPIS_4441#DNA/hAT-Ac	ClusterACPIS_2255#DNA/hAT-Ac
428	1	787	92.2	+	186D8M4D180MI80MD54MD86M3D184M	ClusterMYPER_1509#DNA/PiggyBac	ClusterACPIS_819#DNA/PiggyBac
429	2	555	88.6	+	I50MI334M23I57M15I88M4D22MI	ClusterMEAM_1784#DNA/TcMar-Tigger	ClusterMEDQ_2667#DNA/MULE-MuDR
429	2	618	87.5	+	40D386M23I57M15I111M24D	ClusterMEDQ_3120#DNA/MULE-MuDR	ClusterMEDQ_2667#DNA/MULE-MuDR
431	1	465	92.5	+	34I59M2I267MD38MD99M89I	ClusterMEAM_1831#RC/Helitron	ClusterMEDQ_3112#RC/Helitron
433	1	568	80.1	+	21M2I38MI26M5D104M2D164M11D125M41I64M8D	ClusterMEAM_332#DNA/hAT-Blackjack	ClusternewSSA1_3843#DNA/hAT-Tip100
435	2	1235	91.8	+	513D112M4D179M4D31M18D96MD166M111D	ClusterACPIS_3196#DNA/P	ClusterMYPER_417#DNA/P
435	2	960	95.7	+	513D426MD20M138I	ClusterACPIS_2256#DNA/P	ClusterMYPER_417#DNA/P
437	2	613	82.2	+	I48M2I41M11D15M4D54M6D35M4I59M5D75M7D99M2D55M4D93MI	ClusterDIPSY_2965#DNA/TcMar-Tc1	ClusterDIPSY_4593#DNA/TcMar-Tc1
437	2	611	84.9	+	15D47MI50M5D51MI47M4I320MD61M14D	ClusterDIPSY_4586#DNA/TcMar-Tc1	ClusterDIPSY_4593#DNA/TcMar-Tc1
439	2	567	93.7	+	567M12I	ClusterACPIS_855#DNA/TcMar-Tigger	ClusterMYPER_4004#DNA/TcMar-Tigger
439	2	1560	96.2	+	204D245MD50MD128MD45MD7MD43MD61M771D	ClusterACPIS_3102#DNA/TcMar-Tigger	ClusterMYPER_4004#DNA/TcMar-Tigger
440	1	1164	81.6	+	91D10MI82MI11M12I145M12I6MD47M4I68M4I67M28D109M499D	ClusterMYPER_4744#DNA/PiggyBac	ClusterACPIS_842#DNA/PiggyBac
442	1	435	87	+	78MD48MI17MD32MI7MI80M6I17M23I100M2I25MI29M109I	ClusterMEAM_1849#DNA/TcMar-Tc4	ClusterMEDQ_280#DNA/TcMar-Tc4
443	1	497	94.4	+	41I14MD323MD16M2I47M20I95M18I	ClusterACPIS_821#DNA/hAT	ClusterACPIS_845#DNA/hAT
444	1	603	95.3	+	573M30D	ClusternewSSA1_1510#DNA/P	ClusterMEAM_326#DNA/P
447	2	536	80.8	+	2I158MI46M2I33MI40M2I56M3I43M3I47M3I22M5I51MI40M12I	ClusternewSSA1_922#DNA	ClusternewSSA1_938#DNA
447	2	555	80.9	+	I198M2I41MI42M2I54M3I57M3I31M2I18M4I30M3D81MI	ClusterMEDQ_3125#DNA	ClusternewSSA1_938#DNA
448	2	1018	95.7	+	217D5M2I78MD37MD150MI89MD26MI110MD72M230D	ClusterMEAM_2776#DNA/TcMar-Mariner	ClusternewSSA1_2517#DNA/TcMar-Mariner
448	2	826	93.6	+	209D5M2I76MD39MD112MD38MI74MI14MD26MI33M2D58MI18MD35M2I23MI11M48D	ClusterMEDQ_2115#DNA/TcMar-Mariner	ClusternewSSA1_2517#DNA/TcMar-Mariner
450	5	521	85.3	+	145M20I199M2I8M21I169M	ClusternewSSA1_3868#DNA/TcMar-Pogo	ClusterMEAM_3783#DNA/TcMar-Pogo
450	5	542	82.5	+	14I428MD30M7D45M5D26M21I	ClusternewSSA1_4734#DNA/TcMar-Pogo	ClusterMEAM_3783#DNA/TcMar-Pogo
450	5	579	86.5	+	45D410M46I108M16D	ClusternewSSA1_932#DNA/TcMar-Pogo	ClusterMEAM_3783#DNA/TcMar-Pogo
450	5	616	81.9	+	17D442MD31M3I88M37D	ClusterMEDQ_3518#DNA/TcMar-Pogo	ClusterMEAM_3783#DNA/TcMar-Pogo
450	5	519	88.8	+	D410M46I108M	ClusterMEDQ_3551#DNA/TcMar-Pogo	ClusterMEAM_3783#DNA/TcMar-Pogo
456	4	622	95.1	+	71D270MI88MD73MD118M3I	ClusternewSSA1_2498#DNA	ClusterMEAM_1770#DNA
456	4	554	95.5	+	270MI88MD73MD121M	ClusterMEDQ_3906#DNA	ClusterMEAM_1770#DNA
456	4	585	85.9	+	I115M2I116MD27MI97MD73M35D120MI	ClusterMEDQ_1661#DNA	ClusterMEAM_1770#DNA
456	4	576	92.2	+	3I158M28D109MI88MD73MD118M3I	ClusterMEDQ_2653#DNA	ClusterMEAM_1770#DNA
457	1	552	99.5	+	552M	ClusterMEAM_2893#DNA/Maverick	ClusterMEDQ_4700#DNA/Maverick
459	1	520	90.4	+	121D26MI5MI76MD22MI42M3I116MD57MI53M146I	ClusterMEAM_348#DNA/PiggyBac	ClusterMEAM_2965#DNA
461	1	318	98.4	+	318M231I	ClusternewSSA1_4838#DNA/TcMar-Pogo	ClusterMEDQ_4701#DNA/TcMar-Tigger
466	1	879	85	+	395D188MD24M2D15MI26M2I141MD74MD11M61I	ClusternewSSA1_2945#DNA/Mariner	ClusterMEDQ_2672#DNA/Mariner
468	4	364	92.2	+	188I40M4D230MI84M6D	ClusternewSSA1_4378#DNA/hAT-Tag1	ClusterMEAM_4412#DNA/hAT-Tag1
468	4	351	86.4	+	186I42M10D115M10I36MI46M10I97M5D	ClusterMEAM_4013#DNA/hAT-Tag1	ClusterMEAM_4412#DNA/hAT-Tag1
468	4	270	90.4	+	185I43M10D217M98I	ClusterMEDQ_3679#DNA/hAT-Tag1	ClusterMEAM_4412#DNA/hAT-Tag1
468	4	141	97	+	408I135M6D	ClusterMEAM_5224#DNA/hAT-Tag1	ClusterMEAM_4412#DNA/hAT-Tag1
471	1	306	90.6	+	53I23M4I283M177I	ClusterACPIS_11561#DNA/TcMar-Tc1	ClusterACPIS_884#DNA/TcMar-Tc1
473	1	570	82.5	+	6D154M5I74MD12M4D27MI38M5D11M13D16M12D34M7I117M2I38M8D	ClusterACPIS_9189#DNA/hAT-Ac	ClusterACPIS_890#DNA/hAT-Ac
474	1	126	99.2	+	D125M410I	ClusterMEAM_816#RC/Helitron	ClusterMEDQ_295#RC/Helitron
476	1	473	90.8	+	67I21M2D225M8D88M2I24MI32M3I72MD	ClusterACPIS_9336#DNA/hAT-Ac	ClusterACPIS_891#DNA/hAT-Ac
478	2	1908	99.8	+	1374D534M	ClusterMYPER_4268#DNA/TIR	ClusterMYPER_3578#DNA/P
478	2	273	91.2	+	24I273M237I	ClusterACPIS_7431#DNA/P	ClusterMYPER_3578#DNA/P
482	1	503	82.6	+	2D15M3I192M2I42M8I92M10D30M6I61M4I10M12I34M6I13M2D	ClusterACPIS_10343#DNA/hAT-hAT19	ClusterACPIS_3666#DNA/hAT-hAT19
483	3	528	99.1	+	528M	ClusterMEDQ_3548#DNA/hAT-Ac	ClusterMEAM_355#DNA/hAT-Ac
483	3	207	96.2	+	134M4I73M317I	ClusternewSSA1_1823#DNA/hAT-Ac	ClusterMEAM_355#DNA/hAT-Ac
483	3	528	99.2	+	528M	ClusterMEDQ_299#DNA/hAT-Ac	ClusterMEAM_355#DNA/hAT-Ac
487	1	840	81.2	+	373D27M2D29M8D23MD97M4I31MD43MD41M3D37M2I29M2D26M2D25M2D9M3D25M73I	ClusterMYPER_4806#DNA/hAT-Charlie	ClusterACPIS_10310#DNA/hAT-Charlie
495	2	712	81.1	+	189D220M2I195M45D63M30I	ClusterACPIS_7005#DNA/PiggyBac	ClusterMYPER_2590#DNA/PiggyBac
495	2	1113	89.4	+	591D422M10D28MD14M2I44M3D	ClusterMYPER_849#DNA/PiggyBac	ClusterMYPER_2590#DNA/PiggyBac
496	1	489	94.7	+	21I489M	ClusternewSSA1_3886#DNA/Maverick	ClusterMEDQ_313#DNA/Maverick
500	1	399	94	+	108I399M	ClusterMEDQ_401#DNA/PiggyBac	ClusternewSSA1_3461#DNA/PiggyBac
503	2	1023	87.8	+	480D501M42D	ClusterMEAM_1687#DNA/TcMar-Fot1	ClusternewSSA1_211#DNA/TcMar-Fot1
503	2	444	97.1	+	444M57I	ClusterMEDQ_3162#DNA/TcMar-Fot1	ClusternewSSA1_211#DNA/TcMar-Fot1
504	1	483	95.6	+	3I398M12I85M	ClusternewSSA1_272#DNA/TcMar-Tc1	ClusterMEDQ_315#DNA/TcMar-Mariner
505	1	387	81.8	+	148I80M2I88M7D73M4D11M11I82M42D	ClusterACPIS_2823#RC/Helitron	ClusterACPIS_939#RC/Helitron
506	3	186	92.5	+	60I21MD101MD62M251I	ClusternewSSA1_3249#RC/Helitron	ClusterMEDQ_4342#RC/Helitron
506	3	261	93.9	+	15D81MD101MD62M251I	ClusternewSSA1_558#RC/Helitron	ClusterMEDQ_4342#RC/Helitron
506	3	207	99	+	292I185MD18M3D	ClusterMEAM_1440#RC/Helitron	ClusterMEDQ_4342#RC/Helitron
509	1	210	97.1	+	279I210M	ClusterMYPER_4161#DNA/hAT-Ac	ClusterACPIS_4908#DNA/hAT-Ac
510	2	515	98.8	+	27D488M	ClusterACPIS_918#RC/Helitron	ClusterACPIS_948#RC/Helitron
510	2	162	82.1	+	281I162M45I	ClusterACPIS_10696#RC/Helitron	ClusterACPIS_948#RC/Helitron
511	1	468	81.2	+	15D30M2D107MI60M53I236M18D	ClusterACPIS_10376#DNA	ClusterACPIS_11355#DNA
512	1	482	80.7	+	17D82M2D18MI305M34I44M14D	ClusterACPIS_6088#DNA	ClusterACPIS_952#DNA
513	2	643	84.1	+	105I263M5I12M5I65M5D28M270D	ClusterACPIS_10226#RC/Helitron	ClusterACPIS_6086#RC/Helitron
513	2	867	91.1	+	99D469M3I11M288D	ClusterMYPER_2946#RC/Helitron	ClusterACPIS_6086#RC/Helitron
516	2	4182	94.7	+	2703D431M7D49M992D	ClusterACPIS_4690#RC/Helitron	ClusterACPIS_963#RC/Helitron
516	2	144	80.6	+	159I144M177I	ClusterMYPER_3270#RC/Helitron	ClusterACPIS_963#RC/Helitron
517	1	449	81.6	+	4D93MI47M34I181MD120M3D	ClusternewSSA1_244#DNA/Kolobok	ClusterMEAM_381#DNA/Kolobok
518	1	475	91.2	+	212MI82M4I73M2D22MD19M2D62M	ClusterMEDQ_4349#DNA/hAT-Tip100	ClusterMEAM_1822#DNA/hAT-Tip100
521	4	463	83.1	+	14D105MD20M37I151M4I63M5D35MI56M13D	ClusterACPIS_11326#DNA	ClusterACPIS_983#DNA
521	4	493	84.6	+	125M15D41MD214M5D92M	ClusterACPIS_11296#DNA	ClusterACPIS_983#DNA
521	4	438	83.3	+	2D118M46I152M2D52MD8M5D96M2D	ClusterACPIS_875#DNA	ClusterACPIS_983#DNA
521	4	450	81.2	+	6D96M12I7M16I34M8I63MD92M3I45M5D96M5D	ClusterACPIS_6125#DNA	ClusterACPIS_983#DNA
524	1	258	96.5	+	96I258M117I	ClusterDIPSY_1920#DNA/TcMar-Tc1	ClusterDIPSY_311#DNA/TcMar-Tc1
525	1	454	83.2	+	4I90M22I98MI41M2D150M8D65M	ClusterMEDQ_360#DNA/Kolobok	ClusterMEAM_386#DNA/Kolobok
530	1	147	82.4	+	57M18I90M303I	ClusterACPIS_2495#RC/Helitron	ClusterACPIS_9346#RC/Helitron
531	1	461	86	+	2I165M2D29M3I30MI235M2I	ClusterACPIS_11382#DNA/hAT-Ac	ClusterACPIS_992#DNA/hAT-Ac
534	1	2214	95.5	+	167D64MD51M10I86MI249M1596D	ClusterACPIS_5474#DNA/PIF-Harbinger	ClusterMYPER_477#DNA/PIF-Harbinger
536	1	1200	96.3	+	51D387M2D72M688D	ClusterMYPER_1361#DNA/PiggyBac	ClusterACPIS_1006#DNA/PiggyBac
538	2	867	98.2	+	417D450M9I	ClusterMEDQ_3468#DNA/Ginger	ClusternewSSA1_248#DNA/Ginger
538	2	867	98.2	+	417D450M9I	ClusterMEDQ_995#DNA/Ginger	ClusternewSSA1_248#DNA/Ginger
541	3	434	80.1	+	I111M8D46M11I159M3I27M14I83MI	ClusterACPIS_7253#DNA	ClusterACPIS_1011#DNA
541	3	432	81.3	+	9D147M23I59M6I37M3D56M3I27M14I84M10D	ClusterACPIS_1050#DNA	ClusterACPIS_1011#DNA
541	3	402	80.3	+	20I14M8D31M2D99M11I48MD56MI47M3I28M14I41M4D23M20I	ClusterACPIS_3821#DNA	ClusterACPIS_1011#DNA
542	1	463	90.3	+	11D190M3I199M10I53M10D	ClusterMEAM_3814#DNA/hAT-hAT5	ClusterMEDQ_3993#DNA/hAT-hAT5
544	1	502	82.7	+	2I22MD103MD24MD137M50D37MI126M2I	ClusterACPIS_11289#DNA	ClusterACPIS_1015#DNA
550	1	2243	93	+	195D7M12D440M1589D	ClusterMYPER_3402#DNA/P	ClusterMYPER_3158#DNA/P
551	7	438	89.4	+	2D37MI38M13I31M7D102MD26M6I192M2D	ClusterACPIS_6141#DNA	ClusterACPIS_8253#DNA
551	7	475	89.9	+	12D37MI65M10D119MD26M6I192M13D	ClusterACPIS_8275#DNA	ClusterACPIS_8253#DNA
551	7	473	86.3	+	3D36MI84M4D101MD26M6I49M11D14MD26M11D103M3D	ClusterACPIS_10372#DNA	ClusterACPIS_8253#DNA
551	7	450	89.3	+	4D37MI86MD98MI25M6I63MD129M6D	ClusterACPIS_7237#DNA	ClusterACPIS_8253#DNA
551	7	441	87.3	+	35MI186M2D26M6I115MD16MI60M	ClusterACPIS_4969#DNA	ClusterACPIS_8253#DNA
551	7	424	87.8	+	7I30MI124M2I57MD27M6I185M7I	ClusterACPIS_7263#DNA	ClusterACPIS_8253#DNA
551	7	456	83.4	+	8D35MI61M3D23M7D38M2I59MD29M6I192M	ClusterACPIS_2421#DNA	ClusterACPIS_8253#DNA
553	2	513	95.1	+	67M3D377M66D	ClusterMEAM_4223#RC/Helitron	ClusterMEDQ_363#RC/Helitron
553	2	513	87.4	+	3I18M3D195MI36M2I108MD26MI54M72D	ClusternewSSA1_2809#RC/Helitron	ClusterMEDQ_363#RC/Helitron
555	6	529	98	+	88D441M	ClusterMEAM_460#DNA/Ginger	ClusternewSSA1_4772#DNA/Ginger
555	6	401	97.3	+	40I401M	ClusterMEDQ_451#DNA/Ginger	ClusternewSSA1_4772#DNA/Ginger
555	6	543	96.2	+	96D276M6D165M	ClusternewSSA1_1533#DNA/Ginger	ClusternewSSA1_4772#DNA/Ginger
555	6	537	97.3	+	96D441M	ClusterMEDQ_3129#DNA/Ginger	ClusternewSSA1_4772#DNA/Ginger
555	6	537	97.5	+	96D441M	ClusterMEAM_1343#DNA/Ginger	ClusternewSSA1_4772#DNA/Ginger
555	6	498	94.3	+	96D402M39I	ClusterMEAM_3454#DNA/Ginger	ClusternewSSA1_4772#DNA/Ginger
557	2	422	95	+	251M18I171M	ClusternewSSA1_981#DNA	ClusternewSSA1_3906#DNA
557	2	431	92.1	+	2D251M18I76M5D95M2D	ClusterMEAM_404#DNA	ClusternewSSA1_3906#DNA
559	2	425	80.3	+	I69M2I103M6D18M2I68M13I161MI	ClusterACPIS_11425#DNA	ClusterMYPER_483#DNA
559	2	418	82.5	+	9I60M2I112M4D48M4I194M9I	ClusterMYPER_1610#DNA	ClusterMYPER_483#DNA
560	1	432	97.5	+	D94MI19MI81MI237MI	ClusterMEAM_399#DNA	ClusterMEDQ_350#DNA
561	3	516	94.9	+	30I170MD21MI47M2D107MD59M108D	ClusternewSSA1_3914#DNA/TcMar-Mariner	ClusternewSSA1_377#DNA/TcMar-Mariner
561	3	444	96.1	+	12D187M2I33MI212M	ClusterMEDQ_3587#DNA/TcMar-Mariner	ClusternewSSA1_377#DNA/TcMar-Mariner
561	3	402	96.5	+	30I157M2I32MI213M	ClusterMEAM_4274#DNA/TcMar-Mariner	ClusternewSSA1_377#DNA/TcMar-Mariner
563	1	433	87.1	+	28I62MD180M37D108M4D41M13I	ClusterACPIS_2455#DNA/hAT	ClusterACPIS_1048#DNA/hAT
567	2	2460	100	+	2031D429M	ClusterMYPER_1776#DNA/P	ClusterACPIS_9402#DNA/P
567	2	2062	100	+	1633D429M	ClusterACPIS_83#DNA/P	ClusterACPIS_9402#DNA/P
569	5	391	81.4	+	153MD68M42I44M3D57MD62M2D	ClusterMEDQ_378#DNA	ClusterMEAM_418#DNA
569	5	53	84.9	+	166I53M207I	ClusternewSSA1_227#DNA	ClusterMEAM_418#DNA
569	5	420	88.5	+	217M5I8M2I132MD62M	ClusterMEDQ_1725#DNA	ClusterMEAM_418#DNA
569	5	383	80.1	+	3D153MD72M42I17M8I72MD62M2D	ClusterMEAM_436#DNA	ClusterMEAM_418#DNA
569	5	381	80.3	+	225M42I17M4I76MD62M	ClusternewSSA1_119#DNA	ClusterMEAM_418#DNA
572	1	204	89.2	+	91I204M129I	ClusterDIPSY_5301#RC/Helitron	ClusterDIPSY_4124#RC/Helitron
576	1	208	81	+	205I28M2I180M	ClusterACPIS_6358#DNA	ClusterACPIS_6168#DNA
577	4	478	88.2	+	31D415M32D	ClusterACPIS_9330#DNA	ClusterACPIS_1072#DNA
577	4	456	87.5	+	21D212M2I84MD117M21D	ClusterACPIS_4951#DNA	ClusterACPIS_1072#DNA
577	4	437	89.4	+	12D64MI285MI64M12D	ClusterACPIS_2444#DNA	ClusterACPIS_1072#DNA
577	4	437	83.6	+	6D116MD89MI172M10D37M6D	ClusterMYPER_3163#DNA	ClusterACPIS_1072#DNA
580	5	297	97	+	45I297M72I	ClusterMEAM_1980#RC/Helitron	ClusterMEAM_445#RC/Helitron
580	5	406	99.8	+	406M8I	ClusterMEDQ_2249#RC/Helitron	ClusterMEAM_445#RC/Helitron
580	5	264	95.1	+	264M150I	ClusterMEAM_2068#RC/Helitron	ClusterMEAM_445#RC/Helitron
580	5	1239	98.8	+	414M825D	ClusterMEAM_3680#RC/Helitron	ClusterMEAM_445#RC/Helitron
580	5	2095	95.9	+	414M1681D	ClusterMEDQ_2045#RC/Helitron	ClusterMEAM_445#RC/Helitron
581	1	610	81.8	+	133D86M39D74MD37M13D25M2D9M7D87MD96M	ClusterMYPER_517#RC/Helitron	ClusterMYPER_497#RC/Helitron
582	1	447	99.8	+	30D414M3D	ClusterMYPER_4055#DNA/TcMar-Fot1	ClusterMYPER_499#DNA/TcMar-Fot1
584	2	389	81.1	+	D35M19I68M5I134MI150MD	ClusterMEDQ_416#DNA/hAT	ClusterMEDQ_389#DNA/hAT
584	2	388	82.3	+	2D60M9I39M19I134MI150M3D	ClusternewSSA1_3508#DNA/hAT	ClusterMEDQ_389#DNA/hAT
585	1	411	94.6	+	411M	ClusternewSSA1_1016#DNA/TcMar-Tc1	ClusterMEDQ_392#DNA/TcMar-Tc1
588	4	855	93.4	+	141M3I264M450D	ClusternewSSA1_4663#DNA/MULE-MuDR	ClusterMEAM_1865#DNA/MULE-MuDR
588	4	1479	94.9	+	528D408M543D	ClusternewSSA1_2905#DNA/TIR	ClusterMEAM_1865#DNA/MULE-MuDR
588	4	786	90.7	+	308M2D49M25I26M401D	ClusterMEDQ_1603#DNA/MULE-MuDR	ClusterMEAM_1865#DNA/MULE-MuDR
588	4	1345	97.3	+	534D308M2D100M401D	ClusterMEDQ_1120#DNA/MULE-MuDR	ClusterMEAM_1865#DNA/MULE-MuDR
591	1	261	99.1	+	183I222M39D	ClusternewSSA1_1256#RC/Helitron	ClusternewSSA1_3709#RC/Helitron
594	1	240	93.8	+	5I57MI55MD74MI24M2D27M158I	ClusternewSSA1_1211#DNA/Academ-1	ClusterMEDQ_387#DNA/Academ-1
600	1	396	83.8	+	3I27M7I54MI51M10D252M2D	ClusternewSSA1_288#DNA	ClusterMEDQ_407#DNA
602	1	932	85.8	+	438D37M6I63M2D223MI63M106D	ClusterMYPER_2465#DNA/TcMar-Tc1	ClusterACPIS_1117#DNA/TcMar-Tc1
603	1	1559	91.6	+	298D60MI129M6I34MI56MI11M2I26MI40MI24M881D	ClusterACPIS_7777#DNA/TcMar-Mariner	ClusterACPIS_1115#DNA/TcMar-Mariner
609	2	330	87.8	+	41I14MD118M13I16M4D177M9I	ClusterMEDQ_2758#DNA/hAT-Ac	ClusterMEAM_2961#DNA/hAT-Ac
609	2	389	83.9	+	8I46M15I118M31D194M7I	ClusternewSSA1_2131#DNA/hAT-Ac	ClusterMEAM_2961#DNA/hAT-Ac
610	1	687	94.8	+	3D387M297D	ClusternewSSA1_3399#RC/Helitron	ClusterMEAM_459#RC/Helitron
617	1	320	80.2	+	41M8I25M14I111MI9M13I23M27I111M	ClusternewSSA1_1675#DNA/hAT-Ac	ClusterMEDQ_421#DNA/hAT-Ac
619	1	403	94	+	145M21D237M	ClusterMEDQ_396#DNA	ClusterMEAM_1225#DNA/MULE-MuDR
623	4	323	86.2	+	5I171M47I152M5I	ClusterMEDQ_458#DNA	ClusterMEAM_4686#DNA
623	4	317	83.8	+	5I162M53I155M5I	ClusterMEAM_525#DNA	ClusterMEAM_4686#DNA
623	4	359	96.8	+	5I170M11I189M5I	ClusterMEDQ_3188#DNA	ClusterMEAM_4686#DNA
623	4	318	84.6	+	5I162M52I156M5I	ClusterMEAM_2975#DNA	ClusterMEAM_4686#DNA
627	1	315	100	+	315M60I	ClusterMEAM_3877#DNA/hAT-Ac	ClusterMEDQ_428#DNA/hAT-Ac
629	3	437	80.4	+	9D228MI22M2D24M11D12M3I29M4I43MD7M49D	ClusternewSSA1_2139#DNA	ClusterMEAM_1892#DNA
629	3	359	86.1	+	279M11I29M4I43MD7M	ClusternewSSA1_1076#DNA/MULE-MuDR	ClusterMEAM_1892#DNA
629	3	380	80.8	+	279M11I29M4I34M22D16M	ClusterMEDQ_3608#DNA/MULE-MuDR	ClusterMEAM_1892#DNA
630	1	879	95.4	+	507D372M	ClusterMYPER_912#DNA/Ginger	ClusterACPIS_2576#DNA/Ginger
631	1	376	85.8	+	22D178M4I68MI108M12I	ClusterACPIS_9445#DNA/hAT-Charlie	ClusterACPIS_3877#DNA/hAT-Charlie
632	2	249	98.4	+	122I249M	ClusterMYPER_1154#RC/Helitron	ClusterACPIS_1337#RC/Helitron
632	2	249	98.4	+	122I249M	ClusterMYPER_587#RC/Helitron	ClusterACPIS_1337#RC/Helitron
634	2	219	94.5	+	147I219M	ClusterACPIS_2755#DNA/TcMar-Tc1	ClusterMYPER_1668#DNA/TcMar-Tc1
634	2	219	99.1	+	147I219M	ClusterMYPER_2732#DNA/TcMar-Tc1	ClusterMYPER_1668#DNA/TcMar-Tc1
635	3	498	87.5	+	105D125M7I31MD203M33D	ClusterACPIS_2357#DNA/TcMar-Tc1	ClusterMYPER_529#DNA/TcMar-Tc1
635	3	381	84	+	102D157M3I122M84I	ClusterACPIS_9442#DNA/TcMar-Tc1	ClusterMYPER_529#DNA/TcMar-Tc1
635	3	742	88.7	+	264D125M7D241M105D	ClusterMYPER_1462#DNA/TcMar-Tc1	ClusterMYPER_529#DNA/TcMar-Tc1
639	1	1029	96.9	+	202D5M7I348M474D	ClusterMYPER_2440#DNA/P	ClusterACPIS_5073#DNA/P
640	1	977	90	+	566D44MI31MD27MD39M2D17MI7M4D27M2D45MI45MD28MD46M43D	ClusterMEDQ_2105#DNA/Crypton-V	ClusternewSSA1_1642#DNA/Crypton-V
646	1	210	98.6	+	141I210M	ClusterMYPER_2213#DNA/hAT-Ac	ClusterMYPER_536#DNA/hAT-Ac
652	1	969	90.7	+	429D345M195D	ClusterMYPER_2978#DNA/P	ClusterACPIS_1195#DNA/P
653	1	279	81.2	+	20I21M13I108M8I19M3I17MI114M21I	ClusterACPIS_2657#DNA	ClusterACPIS_3953#DNA
658	4	357	95.9	+	342M15D	ClusterMEDQ_1770#RC/Helitron	ClusterMEDQ_3633#RC/Helitron
658	4	357	98	+	342M15D	ClusterMEAM_479#RC/Helitron	ClusterMEDQ_3633#RC/Helitron
658	4	246	96.3	+	3D232MI11M98I	ClusternewSSA1_4909#RC/Helitron	ClusterMEDQ_3633#RC/Helitron
658	4	684	95.1	+	336D146M3D158M3D38M	ClusterMEAM_2296#RC/Helitron	ClusterMEDQ_3633#RC/Helitron
659	1	420	89.2	+	67D22M5D13M8D305M	ClusternewSSA1_410#DNA/TcMar-Mariner	ClusternewSSA1_411#DNA/TcMar-Mariner
662	1	1125	94.4	+	339M786D	ClusterMYPER_4753#DNA/TIR	ClusterMYPER_3650#DNA/PiggyBac
663	1	339	99.4	+	339M	ClusterMEDQ_3197#DNA/P	ClusterMEAM_4301#DNA/P
665	1	219	93.2	+	119I219M	ClusterACPIS_5277#DNA/Maverick	ClusterACPIS_5132#DNA/Maverick
666	1	356	86.2	+	5D218M8D74M2D45M4D	ClusterMEDQ_2751#DNA	ClusternewSSA1_356#DNA
668	1	399	93.7	+	21I315M84D	ClusterACPIS_5024#DNA/TcMar-Tc1	ClusterACPIS_1210#DNA/TcMar-Tc1
669	4	301	83	+	53M9I20M15I45MI26M9I33MI123MD	ClusterMEAM_2499#DNA	ClusterMEAM_502#DNA
669	4	335	95.8	+	335M	ClusterMEDQ_2757#DNA	ClusterMEAM_502#DNA
669	4	299	80.1	+	D53M9I20M15I46M5I56M10I109M2D12M	ClusternewSSA1_1123#DNA	ClusterMEAM_502#DNA
669	4	311	81.7	+	57M2D25M15I45MI47MD16M11I67MI50MD	ClusterMEAM_526#DNA	ClusterMEAM_502#DNA
671	1	362	80.1	+	2D29M37D232M12I61MD	ClusterDIPSY_2466#DNA/hAT-hAT5	ClusterDIPSY_440#DNA/hAT-hAT5
672	2	315	91	+	D132M19I182M	ClusternewSSA1_147#DNA/hAT	ClusternewSSA1_2165#DNA/hAT
672	2	326	93.1	+	6D132M19I182M6D	ClusterMEAM_4622#DNA/hAT	ClusternewSSA1_2165#DNA/hAT
673	1	333	96.1	+	333M	ClusterMYPER_1653#DNA/P	ClusterACPIS_1221#DNA/P
674	1	327	95.5	+	2D173MD127M10I23MD	ClusterMEDQ_1793#DNA	ClusterMEAM_504#DNA
675	2	329	80.1	+	3D41M5I22M5I16MI76M2I30M4D15M2I32M4D86M	ClusterMEDQ_470#DNA	ClusternewSSA1_362#DNA
675	2	340	86.5	+	2D39M4D58MI11M4D57M2I46MI32MI85M2D	ClusterMEDQ_3195#DNA	ClusternewSSA1_362#DNA
677	2	264	87.3	+	63I36M8D106M3I114M10I	ClusterACPIS_1330#DNA/Ginger	ClusterACPIS_1343#DNA/Ginger
677	2	852	81	+	450D44M2I9M2I152M3I120M77D	ClusterMYPER_2511#DNA/Ginger	ClusterACPIS_1343#DNA/Ginger
678	1	930	95.8	+	55D114MI199MD16M545D	ClusterACPIS_6882#DNA/TcMar-Pogo	ClusterMYPER_549#DNA/TcMar-Pogo
683	1	323	80.3	+	2D51M2D16M3D162M10I86MD	ClusterMEAM_4317#DNA	ClusterMEAM_836#DNA
684	5	380	86.4	+	7I280M5I32M68D	ClusterMEAM_410#DNA/TcMar-Mariner	ClusterMEDQ_4792#DNA/TcMar-Mariner
684	5	306	84.8	+	15I268MI20M4I16M2D	ClusternewSSA1_4428#DNA/TcMar-Mariner	ClusterMEDQ_4792#DNA/TcMar-Mariner
684	5	397	81.8	+	48D10M5I273MI22M12D13M19D	ClusterMEDQ_1830#DNA/TcMar-Mariner	ClusterMEDQ_4792#DNA/TcMar-Mariner
684	5	336	84.8	+	15I272M5I32M32D	ClusternewSSA1_358#DNA/TcMar-Mariner	ClusterMEDQ_4792#DNA/TcMar-Mariner
684	5	344	87.4	+	7I280M5I32M32D	ClusterMEDQ_1712#DNA/TcMar-Mariner	ClusterMEDQ_4792#DNA/TcMar-Mariner
686	1	288	99	+	277MD10M37I	ClusterACPIS_7420#DNA/P	ClusterMYPER_554#DNA/P
687	1	343	86.7	+	136MD22MI8M20D59MI97M	ClusterACPIS_2504#DNA	ClusterACPIS_4970#DNA
688	1	307	81.6	+	78I27M2D25MD28M2D50MD18M2D62MD7MD28M52D	ClusterMEDQ_1800#DNA	ClusterMEAM_3861#DNA
689	3	454	94.8	+	130D41M2D281M	ClusternewSSA1_2583#DNA/TcMar-Mariner	ClusterMEAM_511#DNA/TcMar-Mariner
689	3	324	97.2	+	41M2D281M	ClusterMEDQ_465#DNA/TcMar-Mariner	ClusterMEAM_511#DNA/TcMar-Mariner
689	3	453	96.3	+	129D41M2D281M	ClusterMEAM_1190#DNA/TcMar-Mariner	ClusterMEAM_511#DNA/TcMar-Mariner
693	1	555	88.9	+	222D131M3D110M9D80M	ClusterMYPER_2052#DNA/TcMar-Fot1	ClusterACPIS_1240#DNA/TcMar-Fot1
697	1	300	93.7	+	3I66M15D219M30I	ClusterDIPSY_482#DNA/TcMar-Tc1	ClusterDIPSY_465#DNA/TcMar-Tc1
698	1	363	81.8	+	177M11D28M37D110M	ClusterMEDQ_1771#DNA/hAT-Tag1	ClusternewSSA1_387#RC/Helitron
699	2	807	99	+	495D312M	ClusterACPIS_5796#DNA/TcMar-Tc1	ClusterACPIS_1258#DNA/TcMar-Tc1
699	2	120	87.5	+	105I120M87I	ClusterMYPER_3274#DNA/TcMar-Tc1	ClusterACPIS_1258#DNA/TcMar-Tc1
702	7	268	82.1	+	22MI68MD12M42I47MI118M	ClusterMEAM_597#DNA	ClusternewSSA1_4411#DNA
702	7	268	84.6	+	23MI79M42I166M	ClusterMEDQ_2332#DNA	ClusternewSSA1_4411#DNA
702	7	310	88.3	+	22MI95MI29M4I12M4D147MD	ClusternewSSA1_1113#DNA	ClusternewSSA1_4411#DNA
702	7	310	89.8	+	22MI125M4I12M4D147M	ClusterMEAM_1288#DNA	ClusternewSSA1_4411#DNA
702	7	271	81	+	2D22MI123M43I122M2D	ClusternewSSA1_470#DNA	ClusternewSSA1_4411#DNA
702	7	308	95.8	+	22MI105MI54MI127M	ClusternewSSA1_386#DNA	ClusternewSSA1_4411#DNA
702	7	366	80.2	+	4D22MI163M34D6M13D112MD7M4D	ClusternewSSA1_4382#DNA	ClusternewSSA1_4411#DNA
705	1	292	82	+	4I34MI12M12I71M15D61M11I99M4I	ClusterDIPSY_5217#DNA/hAT-Ac	ClusterDIPSY_1856#DNA/hAT-Ac
706	1	417	91.3	+	309M108D	ClusterMEAM_3403#DNA/P	ClusternewSSA1_399#DNA/P
710	1	627	86.6	+	102D80M15D171M3I52M207D	ClusterMYPER_2033#DNA/PiggyBac	ClusterACPIS_2621#DNA/PiggyBac
711	1	244	82.9	+	16I30MI102M19I29M2I31M9I52M15I	ClusterACPIS_7461#DNA/hAT-Charlie	ClusterACPIS_9528#DNA/hAT-Charlie
712	1	279	89.4	+	43I6M2I159M2D96M16D	ClusternewSSA1_4450#DNA/hAT-hAT5	ClusternewSSA1_1690#DNA/hAT-hAT5
714	1	297	90.9	+	27I257M3I16M24D	ClusterACPIS_9536#DNA/P	ClusterMYPER_565#DNA/P
715	1	293	80.9	+	88MD36M2I59MD90M9I18M	ClusterMEAM_550#DNA	ClusterMEAM_539#DNA
717	2	378	94	+	96D282M18I	ClusternewSSA1_2137#DNA/TcMar-Mariner	ClusterMEAM_3886#DNA/TcMar-Mariner
717	2	300	100	.	=	ClusterMEDQ_493#DNA/TcMar-Mariner	ClusterMEAM_3886#DNA/TcMar-Mariner
719	1	809	100	+	509D300M	ClusterACPIS_2068#DNA/hAT-Ac	ClusterACPIS_1277#DNA/hAT-Ac
724	1	276	84.4	+	7D14M2D253M30I	ClusterMYPER_2707#DNA/hAT-Ac	ClusterMYPER_1132#DNA/hAT-Ac
725	5	282	100	+	14I282M	ClusterMEAM_2157#DNA/TcMar-Mariner	ClusterMEDQ_1564#DNA/TcMar-Mariner
725	5	310	99.3	+	14D296M	ClusterMEDQ_449#DNA/TcMar-Mariner	ClusterMEDQ_1564#DNA/TcMar-Mariner
725	5	348	99.3	+	52D296M	ClusterMEAM_280#DNA/TcMar-Mariner	ClusterMEDQ_1564#DNA/TcMar-Mariner
725	5	345	96.6	+	43D296M6D	ClusterMEDQ_2756#DNA/TcMar-Mariner	ClusterMEDQ_1564#DNA/TcMar-Mariner
725	5	342	99	+	52D290M6I	ClusterMEAM_595#DNA/TcMar-Mariner	ClusterMEDQ_1564#DNA/TcMar-Mariner
726	1	549	100	+	3I291M258D	ClusterMEAM_3358#DNA/MULE-MuDR	ClusternewSSA1_430#DNA/MULE-MuDR
727	1	269	94.8	+	14I79MD189M12I	ClusterACPIS_5191#DNA	ClusterACPIS_6336#DNA
731	1	278	81.8	+	19I84M2D188M4D	ClusternewSSA1_3170#DNA	ClusterMEAM_548#DNA
732	2	286	92.8	+	238M5I48M	ClusternewSSA1_1140#DNA	ClusterMEAM_2991#DNA
732	2	290	92.4	+	3D238M5I48MD	ClusterMEDQ_2326#DNA	ClusterMEAM_2991#DNA
734	3	339	95.2	+	168M3I119M52D	ClusterACPIS_1204#DNA	ClusterACPIS_7364#DNA
734	3	297	90.3	+	2I166M3I29M14D88M2I	ClusterACPIS_2636#DNA	ClusterACPIS_7364#DNA
734	3	321	92.1	+	23D15M11I142M3I110MD9M21D	ClusterACPIS_10522#DNA	ClusterACPIS_7364#DNA
739	4	274	87.7	+	D107M11I166MI	ClusterMEAM_587#DNA	ClusternewSSA1_409#DNA
739	4	286	87.5	+	2D71M11I178M11D24MI	ClusterMEDQ_2317#DNA	ClusternewSSA1_409#DNA
739	4	285	86.8	+	D71M11I178M11D24MI	ClusterMEAM_1326#DNA	ClusternewSSA1_409#DNA
739	4	285	86.4	+	D71M11I178M11D24MI	ClusternewSSA1_1715#DNA	ClusternewSSA1_409#DNA
742	1	255	86.8	+	192M25I63M	ClusterMEDQ_4082#DNA	ClusternewSSA1_447#DNA
744	1	297	86.3	+	3I59MI12MD54MI27MI18MI13MI45MI24MD18M25D	ClusterMEDQ_2309#DNA	ClusterMEAM_1948#DNA
746	1	195	91.8	+	51I195M33I	ClusterACPIS_7515#DNA/PiggyBac	ClusterACPIS_1312#DNA/PiggyBac
747	2	330	83.2	+	2D82M6D48M43D148MD	ClusternewSSA1_1082#DNA	ClusterMEDQ_518#DNA
747	2	306	91.1	+	8D77M2I51M13D148M9D	ClusternewSSA1_439#DNA	ClusterMEDQ_518#DNA
748	2	284	92.4	+	6D134MI142M2D	ClusternewSSA1_3164#DNA	ClusterMEAM_1120#DNA
748	2	276	88	+	D275M2I	ClusterMEAM_1329#DNA	ClusterMEAM_1120#DNA
750	1	271	80.1	+	62M5I56MD40MI112M	ClusterMEDQ_2323#DNA	ClusternewSSA1_458#DNA
755	2	270	86.7	+	3I115MD71M4D79M4I	ClusterMEAM_1351#DNA	ClusterMEDQ_3674#DNA
755	2	269	93.3	+	2I189M2D78M3I	ClusterMEAM_1951#DNA	ClusterMEDQ_3674#DNA
756	4	248	80.4	+	3I42M4I16M10I26MI77M2I87M4I	ClusterMEDQ_3696#DNA	ClusterMEAM_591#DNA
756	4	233	86.6	+	45M4I16M10I172M25I	ClusternewSSA1_660#DNA	ClusterMEAM_591#DNA
756	4	269	84.2	+	3D45M4I16M10I160M7D24MI12M2D	ClusterMEDQ_538#DNA	ClusterMEAM_591#DNA
756	4	246	81.2	+	6MI38M4I16M10I134M2I38M9I14M	ClusterMEAM_1377#DNA	ClusterMEAM_591#DNA
763	1	269	99.3	+	269MI	ClusterACPIS_1347#RC/Helitron	ClusterACPIS_9968#RC/Helitron
764	1	259	92.7	+	7I259M2I	ClusterMEAM_610#DNA	ClusternewSSA1_489#DNA
766	2	265	85	+	64M6D24M2I49M4I31M2I26MD64M	ClusternewSSA1_1177#DNA	ClusternewSSA1_485#DNA
766	2	263	84.3	+	88M2I46MI33MI31MD64M	ClusterMEAM_1340#DNA	ClusternewSSA1_485#DNA
768	1	262	96.6	+	I193MI69M2I	ClusternewSSA1_1543#DNA	ClusterMEDQ_3060#DNA
770	1	711	100	+	447D264M	ClusterMEAM_2841#DNA/TcMar-Tc4	ClusterMEDQ_1852#DNA/TcMar-Tc4
775	6	281	81.1	+	74MD78M5I32M25D71M	ClusternewSSA1_4006#DNA	ClusterMEDQ_4419#DNA
775	6	256	92	+	152M5I30MD73M	ClusternewSSA1_500#DNA	ClusterMEDQ_4419#DNA
775	6	255	82.7	+	158M5I97M	ClusterMEAM_4647#DNA	ClusterMEDQ_4419#DNA
775	6	535	88.1	+	279D64MD88M5I103M	ClusterMEDQ_1861#DNA	ClusterMEDQ_4419#DNA
775	6	258	93.5	+	152M5I12M3D91M	ClusterMEDQ_523#DNA	ClusterMEDQ_4419#DNA
775	6	315	82.9	+	125M39D27M5I103M21D	ClusterMEAM_4743#DNA	ClusterMEDQ_4419#DNA
776	1	270	84.2	+	12D50MI122M13I74M12D	ClusterACPIS_5235#DNA/TcMar-m44	ClusterACPIS_1370#DNA/TcMar-m44
778	2	253	92.6	+	I56M4I197MI	ClusternewSSA1_2234#DNA	ClusternewSSA1_1758#DNA
778	2	260	89	+	I56M4I64M7D133MI	ClusterMEAM_631#DNA	ClusternewSSA1_1758#DNA
779	13	256	82.6	+	96M2I57MI62MD40M	ClusterMEDQ_2802#DNA	ClusterMEDQ_577#DNA
779	13	253	80.5	+	I95M2I50MI108MI	ClusterMEDQ_1869#DNA	ClusterMEDQ_577#DNA
779	13	265	80.6	+	5D95M2I59MI101M5D	ClusternewSSA1_1170#DNA	ClusterMEDQ_577#DNA
779	13	253	82.4	+	I97M2I48MI108MI	ClusterMEAM_654#RC/Helitron	ClusterMEDQ_577#DNA
779	13	252	85.9	+	I95M2I61MI15MI81MI	ClusternewSSA1_2228#DNA	ClusterMEDQ_577#DNA
779	13	256	81.8	+	95M2I51MI109MD	ClusterMEAM_1382#DNA	ClusterMEDQ_577#DNA
779	13	254	80.9	+	I97M2I157MI	ClusternewSSA1_528#DNA	ClusterMEDQ_577#DNA
779	13	252	82.7	+	2I93M2I58MI101MI	ClusterMEAM_1404#DNA	ClusterMEDQ_577#DNA
779	13	253	80.5	+	I95M2I50MI108MI	ClusternewSSA1_1176#DNA	ClusterMEDQ_577#DNA
779	13	254	83.7	+	I73MD21M2I51MI108MI	ClusterMEDQ_587#DNA	ClusterMEDQ_577#DNA
779	13	255	84.9	+	96M2I57MI102M	ClusternewSSA1_511#DNA	ClusterMEDQ_577#DNA
779	13	253	83.2	+	I94M2I62MI97MI	ClusternewSSA1_4897#DNA	ClusterMEDQ_577#DNA
779	13	253	80.9	+	I94M2I51MI108MI	ClusterMEDQ_2821#DNA	ClusterMEDQ_577#DNA
782	2	255	89.5	+	66MI142M2I47M	ClusternewSSA1_510#DNA	ClusternewSSA1_513#DNA
782	2	257	81	+	D73MI135M2I47MD	ClusternewSSA1_2549#DNA	ClusternewSSA1_513#DNA
783	8	253	90.2	+	2I111MI142M2I	ClusterMEDQ_2825#DNA	ClusterMEAM_634#DNA
783	8	261	82.6	+	2D99MI158M2D	ClusternewSSA1_1191#DNA	ClusterMEAM_634#DNA
783	8	252	83	+	4I95MI157MI	ClusterMEAM_622#DNA	ClusterMEAM_634#DNA
783	8	256	89.9	+	I112MI68MD75MI	ClusterMEAM_1358#DNA	ClusterMEAM_634#DNA
783	8	256	80.1	+	I256MI	ClusterMEAM_4364#DNA	ClusterMEAM_634#DNA
783	8	256	86	+	I113MI32MD110MI	ClusternewSSA1_1766#DNA	ClusterMEAM_634#DNA
783	8	258	80.3	+	112MI74MD71M	ClusterMEDQ_1291#DNA	ClusterMEAM_634#DNA
783	8	253	81.1	+	2I109MI144M2I	ClusterMEAM_657#DNA	ClusterMEAM_634#DNA
784	1	256	94.2	+	136M2D46MI72M3I	ClusternewSSA1_1759#DNA	ClusterMEDQ_499#DNA
788	1	255	85.1	+	255M	ClusterMEAM_1974#DNA	ClusternewSSA1_520#DNA
789	2	280	85	+	23MD22MD13M4D5M19D192M	ClusterDIPSY_1900#DNA/PiggyBac	ClusterDIPSY_556#DNA/PiggyBac
789	2	372	98.8	+	117D255M	ClusterDIPSY_5165#DNA/PiggyBac	ClusterDIPSY_556#DNA/PiggyBac
795	7	275	85.2	+	8D8M2D46MI55M2I126MI15M15D	ClusterACPIS_11603#DNA	ClusterACPIS_2698#DNA
795	7	251	88.8	+	4I59M2D41M2D93M3D51M6I	ClusterACPIS_10592#DNA	ClusterACPIS_2698#DNA
795	7	242	91.4	+	5I105M2I137M5I	ClusterACPIS_5228#DNA	ClusterACPIS_2698#DNA
795	7	286	86.2	+	21D116M2I38M7D98M6D	ClusterACPIS_10552#DNA	ClusterACPIS_2698#DNA
795	7	236	93.7	+	8I102M2I134M8I	ClusterACPIS_8550#DNA	ClusterACPIS_2698#DNA
795	7	267	89.4	+	9D67MI42M2I85MD57M6D	ClusterACPIS_8505#DNA	ClusterACPIS_2698#DNA
795	7	244	85.3	+	7I116M4D17MI50MD56M7I	ClusterACPIS_5225#DNA	ClusterACPIS_2698#DNA
796	1	233	81	+	D81M7I29MI26M3I28M5I68M6I	ClusterMYPER_4579#DNA/hAT-Charlie	ClusterMYPER_585#DNA/hAT-Charlie
798	1	257	80.8	+	D150MD104MD	ClusterMEDQ_4837#DNA	ClusterMEAM_650#DNA
802	3	186	89.1	+	76I138M6D39M3D	ClusterMEAM_1457#RC/Helitron	ClusternewSSA1_2246#RC/Helitron
802	3	108	96.3	+	76I108M69I	ClusterMEDQ_4155#RC/Helitron	ClusternewSSA1_2246#RC/Helitron
802	3	132	90.2	+	94I132M27I	ClusterMEAM_4850#RC/Helitron	ClusternewSSA1_2246#RC/Helitron
805	1	270	94.4	+	18D252M	ClusterMEAM_1960#DNA/TcMar-Mariner	ClusternewSSA1_2748#DNA/TcMar-Mariner
806	1	225	82.2	+	3D30M2I13M3I11M2D50M29I113M3D	ClusterACPIS_1391#DNA/P	ClusterACPIS_1355#DNA/P
807	1	250	100	.	=	ClusterMEAM_563#DNA	ClusterMEDQ_513#DNA
816	6	135	98.5	+	82I135M30I	ClusterMEDQ_748#RC/Helitron	ClusterMEAM_2559#RC/Helitron
816	6	233	93.9	+	3I121M11I112M	ClusternewSSA1_642#RC/Helitron	ClusterMEAM_2559#RC/Helitron
816	6	242	98.4	+	3I71MI82MI89M	ClusterMEDQ_611#RC/Helitron	ClusterMEAM_2559#RC/Helitron
816	6	253	90.4	+	225M2D22M4D	ClusternewSSA1_4903#RC/Helitron	ClusterMEAM_2559#RC/Helitron
816	6	250	95.1	+	247M3D	ClusterMEDQ_1881#RC/Helitron	ClusterMEAM_2559#RC/Helitron
816	6	236	95.9	+	2I115M9I121M	ClusternewSSA1_579#RC/Helitron	ClusterMEAM_2559#RC/Helitron
817	2	255	82	+	194M9D52M	ClusternewSSA1_1786#DNA	ClusterMEDQ_598#DNA
817	2	255	82.7	+	194M9D52M	ClusterMEAM_2537#DNA	ClusterMEDQ_598#DNA
818	2	230	89.8	+	I31M16I156M2D41MI	ClusterACPIS_10618#DNA/P	ClusterACPIS_1362#DNA/P
818	2	260	86.5	+	13D13M4D19M16I156M2D42M11D	ClusterACPIS_5207#DNA/P	ClusterACPIS_1362#DNA/P
820	1	1630	80.1	+	1384D125M3D118M	ClusterMEDQ_2549#RC/Helitron	ClusterMEDQ_608#RC/Helitron
823	2	258	85.9	+	2D88M4D48M3D106M7D	ClusternewSSA1_1762#DNA	ClusternewSSA1_445#DNA
823	2	255	97.2	+	2D106MD28M3D108M7D	ClusterMEAM_2536#DNA	ClusternewSSA1_445#DNA
824	2	240	99.6	+	240M	ClusterMEDQ_2846#DNA/TcMar-Tigger	ClusterMEDQ_4468#DNA/TcMar-Tigger
824	2	240	97.9	+	240M	ClusterMEAM_3065#DNA/TcMar-Tigger	ClusterMEDQ_4468#DNA/TcMar-Tigger
826	1	240	100	.	=	ClusterMYPER_3233#DNA/TcMar-Pogo	ClusterMYPER_599#DNA/TcMar-Pogo
827	1	723	94.2	+	249D240M234D	ClusterACPIS_6992#DNA/P	ClusterMYPER_598#DNA/P
829	1	237	92.9	+	38M3I199M	ClusterMEDQ_4843#RC/Helitron	ClusterMEAM_678#RC/Helitron
830	1	291	93.3	+	240M51D	ClusternewSSA1_2198#DNA/TcMar-Mariner	ClusterMEDQ_616#DNA/TcMar-Mariner
832	1	90	96.7	+	66MI24M148I	ClusterMEDQ_1429#RC/Helitron	ClusterMEDQ_4842#DNA/hAT-Tag1
833	5	294	88.5	+	30D51M4D88M14I86M35D	ClusterACPIS_8475#DNA	ClusterACPIS_9608#DNA
833	5	227	90	+	D139M14I86MD	ClusterACPIS_11670#DNA	ClusterACPIS_9608#DNA
833	5	261	83.4	+	9D68M4D8M16D63M15I85M8D	ClusterACPIS_6378#DNA	ClusterACPIS_9608#DNA
833	5	228	87	+	2D139M14I29MI56M2D	ClusterACPIS_5251#DNA	ClusterACPIS_9608#DNA
833	5	239	85.1	+	91M2D50M10I62M8D26M	ClusterACPIS_2722#DNA	ClusterACPIS_9608#DNA
834	2	237	92.5	+	I61MD29M2D38M3I106M	ClusternewSSA1_2761#DNA	ClusternewSSA1_1792#DNA
834	2	235	92.9	+	129M3I106M	ClusternewSSA1_4062#DNA	ClusternewSSA1_1792#DNA
835	6	257	83.6	+	6D13M4I72M2D24M3D46M2D78M11D	ClusterACPIS_2724#DNA	ClusterACPIS_7470#DNA
835	6	266	88.2	+	18D13M4I46MI124M2I47M18D	ClusterACPIS_4009#DNA	ClusterACPIS_7470#DNA
835	6	271	87.8	+	20D13M4I220M18D	ClusterACPIS_1320#DNA	ClusterACPIS_7470#DNA
835	6	258	87.8	+	12D13M4I220M13D	ClusterACPIS_11618#DNA	ClusterACPIS_7470#DNA
835	6	245	81.2	+	14M13D52M5I166M	ClusterACPIS_4036#DNA	ClusterACPIS_7470#DNA
835	6	228	84.8	+	11I14M7D183M2I24M3I	ClusterACPIS_10622#DNA	ClusterACPIS_7470#DNA
836	2	1497	95.8	+	1254D237M6D	ClusterMYPER_2879#DNA/hAT-Ac	ClusterACPIS_1377#DNA/hAT-Ac
836	2	441	96.2	+	198D237M6D	ClusterMYPER_3610#DNA/hAT-Ac	ClusterACPIS_1377#DNA/hAT-Ac
839	3	747	95.8	+	161M4D16M4I53M513D	ClusterMEDQ_4648#RC/Helitron	ClusterMEDQ_629#RC/Helitron
839	3	262	93.9	+	42I119M4D16M4I53M70D	ClusternewSSA1_588#RC/Helitron	ClusterMEDQ_629#RC/Helitron
839	3	1898	95.8	+	1001D161M4D16M4I53M663D	ClusterMEDQ_3364#RC/Helitron	ClusterMEDQ_629#RC/Helitron
844	6	247	85.7	+	3D126M12D13M3I90M3D	ClusterACPIS_8532#DNA/hAT-Charlie	ClusterACPIS_1382#DNA/hAT-Charlie
844	6	232	82.7	+	7I17M18D90MD24M4I17MI65M7I	ClusterACPIS_9619#DNA/hAT-Charlie	ClusterACPIS_1382#DNA/hAT-Charlie
844	6	211	83.3	+	9I27M4I36M6I18M3D17M4D106M9I	ClusterACPIS_4085#DNA/hAT-Charlie	ClusterACPIS_1382#DNA/hAT-Charlie
844	6	191	83	+	7I70M24I38M3I83M7I	ClusterACPIS_4109#DNA/hAT-Charlie	ClusterACPIS_1382#DNA/hAT-Charlie
844	6	219	88.4	+	3I69MI18M5I132M4I	ClusterACPIS_4073#DNA/hAT-Charlie	ClusterACPIS_1382#DNA/hAT-Charlie
844	6	257	81.3	+	2I24M18D87M5D26M2D65M2D28M	ClusterACPIS_1360#DNA/hAT-Charlie	ClusterACPIS_1382#DNA/hAT-Charlie
848	3	243	89.3	+	I20M12D210MD	ClusterMEDQ_4482#DNA	ClusternewSSA1_3237#DNA
848	3	117	88.2	+	4I25MI29MI63M108I	ClusternewSSA1_2351#DNA	ClusternewSSA1_3237#DNA
848	3	248	85.7	+	20M14D211M3D	ClusterMEAM_666#DNA	ClusternewSSA1_3237#DNA
854	1	326	91.3	+	96D76M2D152M	ClusterACPIS_2593#RC/Helitron	ClusterMYPER_605#RC/Helitron
858	1	354	95.3	+	76D55M2D21M2D72MD47M2D13MD19M43D	ClusterMEAM_1260#DNA	ClusternewSSA1_4824#DNA
859	4	227	98.2	+	220MD6MI	ClusterMEAM_1171#DNA/EnSpm/CACTA	ClusterMEAM_2909#DNA/EnSpm/CACTA
859	4	229	96.5	+	6MD214M2D6MI	ClusterMEAM_2907#DNA/EnSpm/CACTA	ClusterMEAM_2909#DNA/EnSpm/CACTA
859	4	244	96	+	17D220MD6MI	ClusterMEAM_1345#DNA/EnSpm/CACTA	ClusterMEAM_2909#DNA/EnSpm/CACTA
859	4	242	82.2	+	6MD126M13D95MD	ClusternewSSA1_4480#DNA/EnSpm/CACTA	ClusterMEAM_2909#DNA/EnSpm/CACTA
860	1	246	81.7	+	7D35M8I19M14D89MI39MD35M7D	ClusterACPIS_11637#DNA	ClusterACPIS_1386#DNA
862	3	231	84.1	+	7I67M22D135MI7M8I	ClusterMEAM_2022#DNA/EnSpm/CACTA	ClusterMEDQ_638#DNA/EnSpm/CACTA
862	3	229	82.3	+	7I6MI95M22D100M2I6M8I	ClusterMEDQ_1891#DNA/EnSpm/CACTA	ClusterMEDQ_638#DNA/EnSpm/CACTA
862	3	229	82.2	+	7I110M20D93MI6M8I	ClusterMEDQ_630#DNA/EnSpm/CACTA	ClusterMEDQ_638#DNA/EnSpm/CACTA
870	2	906	94.1	+	687D219M	ClusterMYPER_2690#DNA/TcMar-Tc1	ClusterACPIS_1405#DNA/TcMar-Tc1
870	2	912	94.2	+	705D207M12I	ClusterACPIS_1429#DNA/TcMar-Tc1	ClusterACPIS_1405#DNA/TcMar-Tc1
875	1	211	84.3	+	D6MD39MD7M6I120MD19MI15MD	ClusterMEDQ_3268#DNA	ClusternewSSA1_2282#DNA
880	1	215	98.1	+	2D4MI207M2D	ClusternewSSA1_596#DNA/EnSpm/CACTA	ClusterMEAM_1442#DNA/EnSpm/CACTA
881	1	213	97.2	+	115M3D82MI13M	ClusternewSSA1_615#DNA/EnSpm/CACTA	ClusterMEAM_2593#DNA/EnSpm/CACTA
884	1	207	98.1	+	207M	ClusterACPIS_11690#DNA/hAT-Tol2	ClusterACPIS_1420#DNA/hAT-Tol2
885	2	1148	95.7	+	41D13M2D141MD46MI5M899D	ClusternewSSA1_4191#DNA	ClusterMEDQ_4484#DNA
885	2	154	88.7	+	34I36MD16MI35MI16M2I9MD21MI19M15I	ClusterMEAM_2076#DNA/ISL2EU	ClusterMEDQ_4484#DNA
886	3	199	93.2	+	14I192M7D	ClusterMEDQ_1353#DNA/PiggyBac	ClusterMEAM_3975#DNA/PiggyBac
886	3	197	92.2	+	14I192M5D	ClusterMEAM_1087#DNA/PiggyBac	ClusterMEAM_3975#DNA/PiggyBac
886	3	192	92.2	+	14I192M	ClusterMEDQ_607#DNA/PiggyBac	ClusterMEAM_3975#DNA/PiggyBac
889	1	51	100	+	152I51M	ClusternewSSA1_2859#DNA	ClusterMEAM_3090#DNA
890	1	654	89.2	+	462D27M3D84M12I78M	ClusterMYPER_973#DNA/P	ClusterACPIS_1430#DNA/P
891	1	168	92.3	+	33I168M	ClusterACPIS_4140#DNA/P	ClusterACPIS_1426#DNA/P
893	1	185	85	+	4I16M2I169M4I	ClusterACPIS_6471#DNA/hAT-Tip100	ClusterACPIS_11704#DNA/hAT-Tip100
894	1	552	88.1	+	351D96M6D99M	ClusternewSSA1_940#DNA/PiggyBac	ClusternewSSA1_629#DNA/PiggyBac
896	4	166	81.2	+	I114M26I52MI	ClusterMEDQ_1361#DNA/hAT	ClusternewSSA1_3636#DNA/hAT
896	4	167	82.4	+	I114M26I53M	ClusternewSSA1_3256#DNA/hAT	ClusternewSSA1_3636#DNA/hAT
896	4	202	80.2	+	2I31MD76M11D83M2I	ClusternewSSA1_3628#DNA/hAT	ClusternewSSA1_3636#DNA/hAT
896	4	166	82.8	+	I114M26I52MI	ClusterMEAM_3098#DNA/hAT	ClusternewSSA1_3636#DNA/hAT
897	1	177	83.9	+	2D24M11I7M2I74M6I68M2D	ClusterACPIS_8611#DNA/hAT-Tip100	ClusterACPIS_1439#DNA/hAT-Tip100
900	1	225	97.9	+	189M36D	ClusterACPIS_1412#RC/Helitron	ClusterACPIS_1442#RC/Helitron
901	1	173	85.9	+	6I11M2I100M2I62M6I	ClusterMEAM_2065#DNA	ClusternewSSA1_1835#DNA
905	2	183	89.1	+	4I77M3D89M5D9M3I	ClusterMEAM_3562#DNA/TcMar-Pogo	ClusterMEDQ_3725#DNA/TcMar-Pogo
905	2	52	88.5	+	110I52M20I	ClusternewSSA1_3294#DNA/TcMar-Pogo	ClusterMEDQ_3725#DNA/TcMar-Pogo
907	4	167	85	+	I93M13I74M	ClusterMEAM_777#DNA/hAT	ClusterMEDQ_684#DNA/hAT
907	4	169	85.7	+	69MD23M13I76M	ClusterMEDQ_688#DNA/hAT	ClusterMEDQ_684#DNA/hAT
907	4	167	84.4	+	94M13I73MI	ClusterMEDQ_1352#DNA/hAT	ClusterMEDQ_684#DNA/hAT
907	4	170	87.3	+	D94M13I74MD	ClusternewSSA1_225#DNA/hAT	ClusterMEDQ_684#DNA/hAT
908	2	182	81.7	+	D29M4D56MD21M3I48M3I21MD	ClusterACPIS_8603#DNA/hAT-Tip100	ClusterACPIS_1453#DNA/hAT-Tip100
908	2	156	84.3	+	5I23M2I58MD24M4I20M8I14M2I16M5I	ClusterACPIS_9689#DNA/hAT-Tip100	ClusterACPIS_1453#DNA/hAT-Tip100
909	1	231	87.4	+	6I174M57D	ClusterACPIS_9621#RC/Helitron	ClusterACPIS_2811#RC/Helitron
910	1	173	93.6	+	2I173M3I	ClusterMEDQ_702#DNA	ClusterMEAM_757#DNA
911	1	181	92.3	+	2I58MD15M2D54MD15M2D33M	ClusterACPIS_1494#DNA/Kolobok-E	ClusterMYPER_627#DNA/Kolobok-E
913	1	152	82.1	+	2D81MI37M4D28M30I	ClusterMEAM_3118#DNA/hAT-hAT5	ClusternewSSA1_2803#DNA/hAT-hAT5
924	1	180	86.7	+	D15M6D78M4D44M2I31MD	ClusterACPIS_2813#DNA/hAT-Tip100	ClusterACPIS_1465#DNA/hAT-Tip100
925	1	172	82	+	62M5D17M5D30M6I53M	ClusterMEAM_3985#DNA	ClusternewSSA1_661#DNA
926	2	144	81	+	11I24M3I120M10I	ClusternewSSA1_1883#DNA/hAT	ClusterMEDQ_698#DNA/hAT
926	2	153	82.2	+	2I10M2I21M2I122M9I	ClusterMEDQ_1141#DNA/hAT	ClusterMEDQ_698#DNA/hAT
927	3	172	90.5	+	2D132MD35M2D	ClusternewSSA1_2608#DNA/hAT	ClusternewSSA1_4090#DNA/hAT
927	3	170	91	+	2D167MD	ClusterMEAM_4426#DNA/hAT	ClusternewSSA1_4090#DNA/hAT
927	3	165	90.3	+	I126MD38M2I	ClusterMEDQ_1355#DNA/hAT	ClusternewSSA1_4090#DNA/hAT
928	2	158	82.4	+	4I25MI41M10D82M13I	ClusterMEAM_4433#DNA	ClusterMEDQ_4511#DNA
928	2	159	85.4	+	D158M8I	ClusternewSSA1_2322#DNA	ClusterMEDQ_4511#DNA
929	1	172	82.3	+	4D164M4D	ClusterACPIS_10684#DNA/TcMar-m44	ClusterACPIS_1470#DNA/TcMar-m44
931	1	163	80.5	+	3D127M7I30M3D	ClusterACPIS_1472#DNA/TcMar-m44	ClusterMYPER_635#DNA/TcMar-m44
933	1	162	100	.	=	ClusterACPIS_1474#RC/Helitron	ClusterACPIS_2846#RC/Helitron
936	2	149	83.2	+	8I119M3D27M7I	ClusterMEDQ_1382#DNA	ClusternewSSA1_1870#DNA
936	2	150	92	+	6I150M5I	ClusterMEAM_773#DNA	ClusternewSSA1_1870#DNA
937	7	127	93.7	+	17I62MD64M17I	ClusterACPIS_9728#DNA	ClusterACPIS_1476#DNA
937	7	133	93.2	+	14I71MD61M14I	ClusterACPIS_4169#DNA	ClusterACPIS_1476#DNA
937	7	127	97.6	+	17I68MD58M17I	ClusterACPIS_10728#DNA	ClusterACPIS_1476#DNA
937	7	103	91.3	+	29I56MD46M29I	ClusterACPIS_7618#DNA	ClusterACPIS_1476#DNA
937	7	133	91.7	+	14I71MD61M14I	ClusterACPIS_5367#DNA	ClusterACPIS_1476#DNA
937	7	143	86	+	10I49M2D22MD69M10I	ClusterACPIS_9706#DNA	ClusterACPIS_1476#DNA
937	7	127	89.8	+	17I68MD58M17I	ClusterACPIS_11769#DNA	ClusterACPIS_1476#DNA
938	2	1373	100	+	1214D159M	ClusterMEDQ_2651#RC/Helitron	ClusterMEAM_3993#RC/Helitron
938	2	606	96.9	+	447D159M	ClusternewSSA1_1509#RC/Helitron	ClusterMEAM_3993#RC/Helitron
939	1	159	97.5	+	159M	ClusterMEDQ_4508#DNA/P	ClusterMEAM_775#DNA/P
942	1	565	98.1	+	407D113MD44MI	ClusternewSSA1_2053#DNA/hAT-hATm	ClusterMEAM_4432#DNA/hAT-hATm
944	1	160	100	+	2D158M	ClusterMEAM_767#DNA	ClusterMEDQ_1951#DNA
951	2	145	98.6	+	2I145M	ClusterMEDQ_4307#DNA	ClusterMEAM_3298#DNA
951	2	139	98.6	+	4I139M4I	ClusterMEDQ_3535#DNA	ClusterMEAM_3298#DNA
953	1	173	82.1	+	33D19M2I32MI33M2I29MI13MI12M2D	ClusternewSSA1_4946#DNA/Zator	ClusterMEDQ_3744#DNA/Zator
954	4	139	87.6	+	94M6I45M	ClusterMEAM_4435#DNA	ClusterMEDQ_2427#DNA
954	4	130	93.1	+	7I74MI56M7I	ClusternewSSA1_3659#DNA	ClusterMEDQ_2427#DNA
954	4	139	91.7	+	94M6I45M	ClusterMEDQ_741#DNA	ClusterMEDQ_2427#DNA
954	4	139	90.3	+	94M6I45M	ClusterMEDQ_1389#DNA	ClusterMEDQ_2427#DNA
955	1	339	92.4	+	19D22MI122M176D	ClusterMEDQ_2753#DNA/EnSpm/CACTA	ClusternewSSA1_693#DNA/EnSpm/CACTA
958	3	159	93.1	+	6D144M9D	ClusterMEDQ_3307#RC/Helitron	ClusterMEAM_790#RC/Helitron
958	3	315	93.8	+	114D144M57D	ClusternewSSA1_2672#RC/Helitron	ClusterMEAM_790#RC/Helitron
958	3	159	93.1	+	6D144M9D	ClusterMEDQ_1370#RC/Helitron	ClusterMEAM_790#RC/Helitron
959	2	157	84.7	+	8D103MD40M5D	ClusterACPIS_10705#DNA/TcMar-m44	ClusterACPIS_5358#DNA/TcMar-m44
959	2	142	81.7	+	I101MD40MI	ClusterACPIS_2853#DNA/TcMar-m44	ClusterACPIS_5358#DNA/TcMar-m44
960	4	138	85.3	+	51MI67M4I20M	ClusterMEAM_2098#DNA	ClusterMEDQ_733#DNA
960	4	145	82.5	+	3D119M4I20M3D	ClusterMEDQ_729#DNA	ClusterMEDQ_733#DNA
960	4	139	86	+	119M4I20M	ClusternewSSA1_3658#DNA	ClusterMEDQ_733#DNA
960	4	122	81.3	+	10I108MI14M10I	ClusterMEAM_4017#DNA	ClusterMEDQ_733#DNA
961	1	138	87.9	+	28M2I85M2I24MD	ClusterMEAM_1498#DNA	ClusternewSSA1_3267#DNA
963	1	123	85.4	+	10I19M4D100M10I	ClusterMEDQ_2914#DNA	ClusterMEDQ_728#DNA
969	14	141	88.7	+	I7M13D121MI	ClusterACPIS_9711#DNA	ClusterACPIS_6522#DNA
969	14	129	95.3	+	2I69M3D57M2I	ClusterACPIS_9724#DNA	ClusterACPIS_6522#DNA
969	14	128	95.3	+	I128MI	ClusterACPIS_4172#DNA	ClusterACPIS_6522#DNA
969	14	127	89	+	2I64MD62M2I	ClusterACPIS_7595#DNA	ClusterACPIS_6522#DNA
969	14	126	97.6	+	2I126M2I	ClusterACPIS_6524#DNA	ClusterACPIS_6522#DNA
969	14	144	82.6	+	3D47MD77M7D6M3D	ClusterACPIS_6510#DNA	ClusterACPIS_6522#DNA
969	14	140	91.7	+	3D122M3D8M4D	ClusterACPIS_7585#DNA	ClusterACPIS_6522#DNA
969	14	126	96	+	2I126M2I	ClusterACPIS_7597#DNA	ClusterACPIS_6522#DNA
969	14	159	96.9	+	15D130M14D	ClusterACPIS_6498#DNA	ClusterACPIS_6522#DNA
969	14	118	96.6	+	6I118M6I	ClusterACPIS_8669#DNA	ClusterACPIS_6522#DNA
969	14	142	85.5	+	6D66MD64M5D	ClusterMYPER_2230#DNA	ClusterACPIS_6522#DNA
969	14	128	97.7	+	I128MI	ClusterACPIS_9726#DNA	ClusterACPIS_6522#DNA
969	14	147	83.8	+	7D130M10D	ClusterMYPER_4608#DNA	ClusterACPIS_6522#DNA
969	14	135	89.6	+	2I93M9D33M2I	ClusterACPIS_8654#DNA	ClusterACPIS_6522#DNA
972	3	120	100	+	120M9I	ClusterMEAM_1519#DNA/TcMar-m44	ClusterMEDQ_2446#DNA/TcMar-Tc1
972	3	120	100	+	120M9I	ClusterMEDQ_1408#DNA/TcMar-m44	ClusterMEDQ_2446#DNA/TcMar-Tc1
972	3	120	96.7	+	120M9I	ClusternewSSA1_706#DNA/TcMar-m44	ClusterMEDQ_2446#DNA/TcMar-Tc1
974	2	117	94	+	3I117M	ClusterMEDQ_785#RC/Helitron	ClusterMEDQ_1972#RC/Helitron
974	2	120	95	+	120M	ClusterMEAM_829#RC/Helitron	ClusterMEDQ_1972#RC/Helitron
975	1	99	93.9	+	12I99M9I	ClusterDIPSY_2715#RC/Helitron	ClusterDIPSY_723#RC/Helitron
979	1	139	82.9	+	18D63M2I40M18D	ClusternewSSA1_1879#DNA	ClusterMEAM_840#DNA
985	1	142	85.1	+	27D94MD6M14D	ClusternewSSA1_712#DNA	ClusterMEDQ_4531#DNA
987	2	89	84.1	+	I10MD77MD	ClusterMEDQ_3772#DNA	ClusterMEDQ_2927#DNA
987	2	305	87.5	+	154D67MI20M64D	ClusterMEAM_531#RC/Helitron	ClusterMEDQ_2927#DNA
991	1	287	94.3	+	27D51M2D34M173D	ClusterMEDQ_2319#DNA/Zator	ClusterMEAM_863#DNA/Zator
992	1	283	80.2	+	2I81M202D	ClusternewSSA1_1709#DNA	ClusternewSSA1_733#DNA
995	1	281	100	+	2I50M231D	ClusterACPIS_7425#RC/Helitron	ClusterACPIS_1554#DNA/TcMar-Tc1
1000	7	249	82.3	+	3991I249M	ClusterACPIS_8528#RC/Helitron	ClusterACPIS_10781#RC/Helitron
1000	7	138	85.5	+	3I115M4D19M4103I	ClusterMYPER_2768#RC/Helitron	ClusterACPIS_10781#RC/Helitron
1000	7	2966	85.2	+	1157I47M14D80M2D12M5D12M10D9MD38M2I41MD76M11I59M9I10M18I7M9I33M15I46M14I16M3I20M2I17M27I1146MI456M2I402MD98MD306M39I	ClusterMYPER_4213#RC/Helitron	ClusterACPIS_10781#RC/Helitron
1000	7	240	83.8	+	1238I48MI192M2761I	ClusterMYPER_1695#RC/Helitron	ClusterACPIS_10781#RC/Helitron
1000	7	414	80.7	+	66I274M3D81M2D35M8D11M3773I	ClusterACPIS_9415#RC/Helitron	ClusterACPIS_10781#RC/Helitron
1000	7	3592	85.7	+	827M37I29MD194M8I192M2D766MI795M8D86MI457M2I149M3D83M613I	ClusterACPIS_2943#RC/Helitron	ClusterACPIS_10781#RC/Helitron
1000	7	231	83.5	+	41M3D187M4012I	ClusterMYPER_2206#RC/Helitron	ClusterACPIS_10781#RC/Helitron
1008	1	2562	99.8	+	186I2562M	ClusterMYPER_3756#DNA/P	ClusterMYPER_689#DNA/P
1009	1	2591	87	+	228M16D10M3D31M38I20M54I53MD14M4I24M3I55M5I86M8D55MD62M2I475M17I99MD674M3I37M6D262MI370M	ClusterMYPER_4223#DNA/hAT-Ac	ClusterACPIS_1606#DNA/hAT-Ac
1013	1	1947	99.1	+	285I1342M6I605M	ClusterACPIS_5500#DNA/P	ClusterMYPER_71#DNA/P
1015	1	963	86.9	+	593I30MD61MD78MD16MD14MD11MD21MD119MD102M2D56MD98MD261MD17MD65M602I	ClusterMYPER_1949#DNA/MULE-MuDR	ClusterACPIS_8771#DNA/MULE-MuDR
1017	1	930	86	+	87D843M1284I	ClusterMYPER_3918#DNA/P	ClusterACPIS_1667#DNA/TIR
1022	1	855	98.9	+	855M1134I	ClusterACPIS_5765#DNA/hAT-hATx	ClusterMYPER_4673#DNA/hAT-hATx
1024	1	2096	83.9	+	21D258MI17M4I98M14I16M3I37M143D79M9D16M6D426M4I84MD64M31I220M4I269M3D329M	ClusterMYPER_1804#DNA/hAT-Ac	ClusterACPIS_1689#DNA/hAT-Ac
1028	1	321	90.7	+	1558I280M9I35M6D	ClusterACPIS_11547#DNA/hAT-Ac	ClusterACPIS_3037#DNA/hAT-Ac
1029	1	609	83.4	+	810I146M3D17M38D59M12I346M483I	ClusterACPIS_9202#DNA/P	ClusterACPIS_3038#DNA/P
1030	1	2174	90	+	249D60MD122MI7MI124MI204MI95MI6MI8M3I34MI6MI58MI13M3I23M2I8M2I52MI11MI7M2I47MI6M2I63MI29MI9MI10MI26MI23MD29M36I12MI36MI52M2I48MI9MI45MI40M2I28MI14M3I27M3D14MI9MI49MI5MI41MI55M2I31MI31MI12MI65MI66M151D	ClusterACPIS_1656#DNA/hAT-Tip100	ClusterACPIS_8804#DNA/hAT-Blackjack
1031	2	1890	97.7	+	27D1290M7D111M2D453M	ClusterMYPER_1282#DNA/P	ClusterMYPER_110#DNA/P
1031	2	1248	93.8	+	445M3D800M609I	ClusterACPIS_7858#DNA/P	ClusterMYPER_110#DNA/P
1034	1	2853	95.1	+	1048D329M13I32M6I20M4I991M3D430M	ClusterMYPER_2382#DNA/hAT-Ac	ClusterACPIS_9865#DNA/hAT-Ac
1036	2	1782	99.5	+	1782M	ClusterMYPER_4686#DNA/TIR	ClusterACPIS_1716#DNA/TIR
1036	2	1113	96	+	1063M10I50M659I	ClusterMYPER_236#DNA/hAT-Charlie	ClusterACPIS_1716#DNA/TIR
1037	1	1753	96.7	+	212M3I61MI26M2I182M9D231MD251M4I281M2I443MI56M21I	ClusterACPIS_3053#DNA/P	ClusterMYPER_744#DNA/P
1039	1	1767	99.8	+	1767M	ClusterACPIS_191#DNA/hAT-Blackjack	ClusterACPIS_1721#DNA/hAT-Blackjack
1040	1	288	83.4	+	18D58M3D19M4D28MI103M12I55M1491I	ClusterMEAM_1324#DNA/hAT-Ac	ClusterMEAM_2728#DNA/hAT-Ac
1041	1	1791	96	+	1107M13D26M3D247M8D291M3D93M	ClusterMEDQ_3481#DNA/P	ClusterMEAM_2729#DNA/P
1042	1	624	98.9	+	84D540M1218I	ClusterACPIS_3566#DNA/hAT-Tol2	ClusterACPIS_10874#DNA/hAT-Tol2
1043	1	561	94.1	+	780I314M5I17M9I14MD20MD37MD25M2D93MD35M381I	ClusterACPIS_8190#DNA/hAT-Tol2	ClusterACPIS_6681#DNA/hAT-Tol2
1048	2	480	93.7	+	18D462M1195I	ClusterACPIS_8271#DNA/hAT-Tol2	ClusterACPIS_1742#DNA/hAT-Tol2
1048	2	1674	84	+	467MD281MD543M3I123MD96M15I58M3D13M2D27M5D31M22D	ClusterMYPER_2864#DNA/hAT-Tol2	ClusterACPIS_1742#DNA/hAT-Tol2
1049	5	2432	98.6	+	756D537M2I228M7D208MD674M21D	ClusterMEAM_4068#DNA/hAT-Ac	ClusternewSSA1_2895#DNA/hAT-Ac
1049	5	234	96.2	+	1436I213M21D	ClusterMEAM_3956#DNA/hAT-Ac	ClusternewSSA1_2895#DNA/hAT-Ac
1049	5	2427	99.3	+	756D979MD670M21D	ClusterMEDQ_4568#DNA/hAT-Ac	ClusternewSSA1_2895#DNA/hAT-Ac
1049	5	2427	99.2	+	756D979MD670M21D	ClusterMEDQ_4201#DNA/hAT-Ac	ClusternewSSA1_2895#DNA/hAT-Ac
1049	5	234	99.1	+	1436I213M21D	ClusterMEAM_2576#DNA/hAT-Ac	ClusternewSSA1_2895#DNA/hAT-Ac
1050	1	1101	99.3	+	527I1101M	ClusterACPIS_8964#DNA/hAT-Ac	ClusterACPIS_5532#DNA/hAT-Ac
1053	1	510	81.4	+	727I78MI227M70I101MD103M309I	ClusterACPIS_3687#DNA/hAT-Ac	ClusterACPIS_1752#DNA/hAT-Ac
1055	1	1389	84.2	+	221M198I705M3I94M9I369M	ClusterMYPER_3397#DNA/hAT-Tol2	ClusterACPIS_1759#DNA/hAT-Tol2
1056	2	309	86.6	+	1268I130MD21MI46M3D16M2I23MI69M6I	ClusterMYPER_2696#DNA/PiggyBac	ClusterACPIS_6705#DNA/PiggyBac
1056	2	447	81	+	72I30MI296M5I20M3I91M2I10M1053I	ClusterACPIS_2427#DNA/PiggyBac	ClusterACPIS_6705#DNA/PiggyBac
1057	1	273	97.4	+	1309I273M	ClusterMYPER_4566#DNA/TcMar-Fot1	ClusterACPIS_10891#DNA/TcMar-Fot1
1061	1	1368	89.5	+	795M153I573M	ClusterDIPSY_5453#DNA	ClusterDIPSY_884#DNA
1063	2	1768	85.3	+	70D21M3I106MD169M69D9M75D8M45D831M2I252MD111M	ClusterMYPER_118#DNA/hAT-Ac	ClusterACPIS_4340#DNA/hAT-Ac
1063	2	171	98.8	+	1341I171M	ClusterACPIS_2835#DNA/hAT-Ac	ClusterACPIS_4340#DNA/hAT-Ac
1068	1	1258	93.1	+	21D297M5I30M2D417M5I198MD212M13I12MI68M222I	ClusterMYPER_2912#DNA/P	ClusterACPIS_7806#DNA/P
1069	1	816	92.8	+	9I816M645I	ClusternewSSA1_3375#DNA/MULE-MuDR	ClusterMEDQ_934#DNA/MULE-MuDR
1071	1	354	86.2	+	702I178MI118MD35M7I22M398I	ClusterACPIS_10484#DNA/TcMar-Fot1	ClusterMYPER_3388#DNA/TcMar-Fot1
1072	1	4121	98.6	+	162D905M3D118MD43M3D27M2D14MD22M2D329M2489D	ClusterDIPSY_891#DNA	ClusterDIPSY_3961#DNA
1073	2	666	87.1	+	183I150M4D25MD12M2I352M12I91M2D17MI12M588I	ClusterACPIS_5902#DNA/hAT-Ac	ClusterMYPER_774#DNA/hAT-Ac
1073	2	1491	97.1	+	45D1076M6D110M7D247M12I	ClusterACPIS_250#DNA/hAT-Ac	ClusterMYPER_774#DNA/hAT-Ac
1081	2	1395	95.8	+	1395M	ClusterMYPER_1342#DNA/hAT-Tol2	ClusterACPIS_1821#DNA/hAT-Ac
1081	2	765	95.4	+	630I765M	ClusterMYPER_937#DNA/hAT-Ac	ClusterACPIS_1821#DNA/hAT-Ac
1082	1	1438	95.4	+	648MD387M2I166M3D176M57D	ClusterMYPER_176#DNA/hAT-Ac	ClusterACPIS_9925#DNA/hAT-Ac
1083	1	1112	81.3	+	541I222M2I149MI24MI6MI12MI28MI18M2D33M2I20MI11M2I17MI18MI24MI23M2I12M5D32M2I21MI12MI7MI19MI22M27D80M268D	ClusterACPIS_3202#DNA/hAT-Tip100	ClusterACPIS_4415#DNA/hAT-Tip100
1086	1	267	91.2	+	707I23M7I244M363I	ClusterDIPSY_1243#DNA/P	ClusterDIPSY_102#DNA/P
1088	1	2184	94.4	+	312D951M5D379M537D	ClusterMYPER_4659#DNA/P	ClusterACPIS_9937#DNA/P
1090	1	357	92.7	+	411I357M552I	ClusterACPIS_7350#DNA/P	ClusterACPIS_6753#DNA/P
1091	3	938	95.9	+	559M16I379M363I	ClusterMEDQ_3877#DNA/TcMar-Fot1	ClusternewSSA1_3346#DNA/TcMar-Fot1
1091	3	1305	97.5	+	1305M12I	ClusterMEAM_147#DNA/TcMar-Fot1	ClusternewSSA1_3346#DNA/TcMar-Fot1
1091	3	1317	96.8	+	1317M	ClusterMEDQ_2556#DNA/TcMar-Fot1	ClusternewSSA1_3346#DNA/TcMar-Fot1
1092	1	1126	87	+	65I32M7I77M3I291MD136MI16M11I22MD10MD81MI26MD10MD28MD32MD61M45D10MD47M2I77MD30MI86M150I	ClusterMEAM_163#DNA/Sola-2	ClusterMEDQ_4597#DNA/CMC-Transib
1093	1	1305	100	.	=	ClusterMYPER_795#DNA/hAT-Tip100	ClusterMYPER_194#DNA/hAT-Tip100
1096	3	465	98.1	+	822I465M	ClusterMEDQ_2222#RC/Helitron	ClusternewSSA1_816#RC/Helitron
1096	3	465	97.6	+	822I465M	ClusterMEAM_2918#RC/Helitron	ClusternewSSA1_816#RC/Helitron
1096	3	1245	98.7	+	42I1245M	ClusterMEAM_206#RC/Helitron	ClusternewSSA1_816#RC/Helitron
1098	1	564	99.3	+	826I417MD27M119D	ClusterMYPER_1004#DNA/P	ClusterACPIS_1862#DNA/P
1099	1	1244	88.5	+	340M6I14MD873M3D13M24I	ClusterMYPER_200#DNA/TcMar-Fot1	ClusterACPIS_5611#DNA/TcMar-Fot1
1102	2	1137	92.9	+	320MI12MI560MI245M96I	ClusterACPIS_7896#DNA/TcMar-Fot1	ClusterMYPER_811#DNA/TcMar-Fot1
1102	2	249	89.2	+	891I249M96I	ClusterACPIS_7455#DNA/TcMar-Fot1	ClusterMYPER_811#DNA/TcMar-Fot1
1104	1	900	97.4	+	333I900M	ClusterACPIS_9029#DNA/TcMar-Fot1	ClusterMYPER_2915#DNA/TcMar-Fot1
1106	1	699	87.5	+	219I303MD69M5I57M36I89M11I180M252I	ClusterACPIS_8075#DNA/TcMar-Fot1	ClusterMYPER_1890#DNA/TcMar-Fot1
1108	2	519	98.7	+	519M699I	ClusterMEAM_4219#RC/Helitron	ClusternewSSA1_2437#RC/Helitron
1108	2	3261	97.7	+	1218M2043D	ClusterMEDQ_858#RC/Helitron	ClusternewSSA1_2437#RC/Helitron
1111	2	696	93.1	+	237I145M18I551M255I	ClusterACPIS_4691#DNA/TcMar-Fot1	ClusterMYPER_3420#DNA/TcMar-Fot1
1111	2	669	98.2	+	537I669M	ClusterACPIS_11189#DNA/TcMar-Fot1	ClusterMYPER_3420#DNA/TcMar-Fot1
1112	4	1175	92.5	+	245M2D174M12I313M2I441M6I	ClusterMYPER_1899#DNA/PiggyBac	ClusterACPIS_8932#DNA/PiggyBac
1112	4	162	83.3	+	351I66M12I96M668I	ClusterACPIS_10699#DNA/PiggyBac	ClusterACPIS_8932#DNA/PiggyBac
1112	4	510	94.5	+	636I108M2I321MI81M44I	ClusterACPIS_7175#DNA/PiggyBac	ClusterACPIS_8932#DNA/PiggyBac
1112	4	591	96.4	+	12I255MD150M12I118MI67M578I	ClusterACPIS_697#DNA/PiggyBac	ClusterACPIS_8932#DNA/PiggyBac
1113	1	135	95.6	+	956I135M99I	ClusterACPIS_8652#DNA/PiggyBac	ClusterMYPER_2943#DNA/PiggyBac
1114	1	1188	98.9	+	1188M	ClusterMYPER_3423#DNA/hAT-Tip100	ClusterACPIS_4444#DNA/hAT-Tip100
1115	2	682	96.4	+	411I354M8I328M87I	ClusterMYPER_3530#DNA/TcMar-Fot1	ClusterACPIS_4443#DNA/TcMar-Fot1
1115	2	1155	99.5	+	1130M4I25M29I	ClusterACPIS_1899#DNA/TcMar-Fot1	ClusterACPIS_4443#DNA/TcMar-Fot1
1116	1	1167	95.5	+	9I441MD218MI138MI338MI31M5I	ClusterACPIS_1893#DNA/PiggyBac	ClusterMYPER_820#DNA/PiggyBac
1119	1	1142	97.1	+	866M2I87M8I72M4I117M21I	ClusterMYPER_1374#DNA/PiggyBac	ClusterMYPER_825#DNA/PiggyBac
1120	2	1173	100	.	=	ClusterMYPER_3871#DNA/PiggyBac	ClusterMYPER_828#DNA/PiggyBac
1120	2	1173	94.2	+	1173M	ClusterACPIS_3425#DNA/PiggyBac	ClusterMYPER_828#DNA/PiggyBac
1121	1	1170	95.8	+	899MI271M	ClusterACPIS_3208#DNA/PiggyBac	ClusterMYPER_830#DNA/PiggyBac
1125	2	1126	93.8	+	653M37I473M	ClusterACPIS_3233#DNA/PiggyBac	ClusterMYPER_1905#DNA/PiggyBac
1125	2	972	97.1	+	198I483M7D482M	ClusterACPIS_9006#DNA/PiggyBac	ClusterMYPER_1905#DNA/PiggyBac
1126	1	901	100	+	901M261I	ClusterACPIS_3355#DNA/P	ClusterACPIS_9980#DNA/P
1130	1	789	93.9	+	348I289MI18MI56M3I87M3I11MI14M3I200M5I114M	ClusterMYPER_2503#DNA/PiggyBac	ClusterACPIS_3224#DNA/PiggyBac
1134	1	258	81	+	188M5D65M890I	ClusterACPIS_1342#DNA/PiggyBac	ClusterMYPER_2935#DNA/PiggyBac
1135	1	120	95	+	912I107MI13M110I	ClusterACPIS_5374#DNA/PiggyBac	ClusterACPIS_7894#DNA/PiggyBac
1136	2	1143	98.6	+	1143M	ClusterMYPER_4335#DNA/PiggyBac	ClusterMYPER_1913#DNA/PiggyBac
1136	2	627	96.3	+	516I627M	ClusterACPIS_4765#DNA/PiggyBac	ClusterMYPER_1913#DNA/PiggyBac
1137	2	1077	94.7	+	72I1001M2D10M4D60M	ClusterMYPER_2950#DNA/PiggyBac	ClusterACPIS_5637#DNA/PiggyBac
1137	2	1159	97.5	+	9D1020M7D123M	ClusterACPIS_1900#DNA/PiggyBac	ClusterACPIS_5637#DNA/PiggyBac
1138	1	1595	94	+	475D43M14D320MI37MI230M3I444M2D30M32I	ClusterMEDQ_4586#RC/Helitron	ClusterMEAM_2780#RC/Helitron
1139	1	1138	96.2	+	148MI311M4D675M	ClusterACPIS_4465#DNA/PiggyBac	ClusterMYPER_841#DNA/PiggyBac
1142	3	1083	93.5	+	68M15I731MI284M30I	ClusterACPIS_5656#DNA/TcMar-Fot1	ClusterMYPER_230#DNA/TcMar-Fot1
1142	3	1455	95.4	+	814MI314M327D	ClusterACPIS_3123#DNA/TcMar-Fot1	ClusterMYPER_230#DNA/TcMar-Fot1
1142	3	207	97.1	+	6I207M916I	ClusterMYPER_1705#DNA/TcMar-Fot1	ClusterMYPER_230#DNA/TcMar-Fot1
1143	1	1122	96.4	+	637M7I485M	ClusterMYPER_1917#DNA/PiggyBac	ClusterACPIS_4507#DNA/PiggyBac
1144	1	972	96.2	+	153I884M3D85M	ClusterACPIS_4549#DNA/TcMar-Pogo	ClusterACPIS_3242#DNA/TcMar-Pogo
1145	1	330	93.6	+	330M789I	ClusterACPIS_5115#DNA/PiggyBac	ClusterACPIS_1917#DNA/PiggyBac
1146	2	856	92.1	+	296I115MI159M7D188M4D128M25D230M	ClusterACPIS_4798#DNA/PiggyBac	ClusterMYPER_847#DNA/PiggyBac
1146	2	854	98.2	+	263I854M	ClusterMYPER_2487#DNA/PiggyBac	ClusterMYPER_847#DNA/PiggyBac
1147	2	1049	94.7	+	211M10I838M57I	ClusterMYPER_4766#DNA/PiggyBac	ClusterACPIS_397#DNA/PiggyBac
1147	2	756	95.4	+	756M360I	ClusterMYPER_940#DNA/PiggyBac	ClusterACPIS_397#DNA/PiggyBac
1150	1	396	80.1	+	141I148M13I18M27I19M2D75M2I134M536I	ClusterACPIS_7301#DNA/P	ClusterACPIS_7909#DNA/P
1152	1	1095	92.7	+	603M8I492M	ClusterACPIS_1929#DNA/TcMar-Pogo	ClusterMYPER_4756#DNA/TcMar-Pogo
1154	1	612	97.7	+	612M482I	ClusterMYPER_2564#DNA/PiggyBac	ClusterMYPER_4757#DNA/PiggyBac
1156	1	1180	98.8	+	93D705MD381M	ClusterMEDQ_4235#DNA/PiggyBac	ClusterMEAM_1008#DNA/PiggyBac
1157	1	246	91.1	+	687I246M141I	ClusterACPIS_10596#DNA/TcMar-Pogo	ClusterMYPER_1923#DNA/TcMar-Pogo
1161	1	1539	96.8	+	582D957M105I	ClusterACPIS_7793#DNA	ClusterMYPER_856#DNA
1162	2	999	83.8	+	999M57I	ClusterACPIS_11030#DNA/TcMar-m44	ClusterMYPER_3899#DNA/TcMar-m44
1162	2	1035	81.2	+	497M15I333M6I205M	ClusterACPIS_5679#DNA/TcMar-m44	ClusterMYPER_3899#DNA/TcMar-m44
1163	2	534	80.9	+	520I9M8D517M	ClusterACPIS_6020#DNA/TcMar-Tc1	ClusterMYPER_246#DNA/TcMar-Tc1
1163	2	369	93	+	677I369M	ClusterACPIS_1960#DNA/TcMar-Tc1	ClusterMYPER_246#DNA/TcMar-Tc1
1165	1	435	85.3	+	513I435M90I	ClusterACPIS_10397#DNA/PiggyBac	ClusterMYPER_861#DNA/PiggyBac
1166	1	651	89	+	300I37MI20M2D592M87I	ClusterACPIS_5915#RC/Helitron	ClusterMYPER_788#RC/Helitron
1170	1	534	83.7	+	488I93MI441M	ClusterACPIS_10318#DNA/TcMar-m44	ClusterMYPER_864#DNA/TcMar-m44
1171	1	1173	83.6	+	567MI29MI168M7D99MI19MD35M4D30M3D32M11D39M129D	ClusterDIPSY_2212#DNA/PiggyBac	ClusterDIPSY_935#DNA/PiggyBac
1172	1	465	96.6	+	33I22M3I443M516I	ClusterACPIS_10378#DNA/hAT-Pegasus	ClusterACPIS_452#DNA/hAT-Pegasus
1173	2	1125	98.9	+	99D566M10D450M	ClusterACPIS_10986#DNA/PiggyBac	ClusterACPIS_3234#DNA/PiggyBac
1173	2	1125	97.8	+	99D566M10D450M	ClusterMYPER_4341#DNA/PiggyBac	ClusterACPIS_3234#DNA/PiggyBac
1176	1	992	92.6	+	271M13D342M34I366M	ClusterACPIS_2646#DNA/hAT-Pegasus	ClusterMYPER_868#DNA/hAT-Pegasus
1178	2	312	98.7	+	312M690I	ClusterACPIS_11554#DNA/PiggyBac	ClusterMYPER_873#DNA/PiggyBac
1178	2	771	98.6	+	231I771M	ClusterACPIS_5831#DNA/PiggyBac	ClusterMYPER_873#DNA/PiggyBac
1181	1	999	99.4	+	999M	ClusterACPIS_2101#DNA/TcMar-m44	ClusterMYPER_875#DNA/TcMar-m44
1182	2	495	90.4	+	502I6MD34MD12MD25MD141M3I273M	ClusterACPIS_3707#DNA/TcMar-Tc1	ClusterMYPER_877#DNA/TcMar-Tc1
1182	2	773	91.3	+	195I530MI243M27I	ClusterMYPER_985#DNA/TcMar-Tc1	ClusterMYPER_877#DNA/TcMar-Tc1
1187	1	742	93	+	3I52M28D94MD39MI240MD127MD30MD119MD8M273I	ClusterMEDQ_1023#DNA	ClusterMEAM_4126#DNA/CMC-Chapaev-3
1188	1	825	91.1	+	176I155M8D653M9D	ClusterACPIS_6936#DNA/TcMar-m44	ClusterMYPER_3906#DNA/TcMar-m44
1192	2	1008	96.5	+	33D975M	ClusterMEAM_3258#DNA/TcMar-Fot1	ClusternewSSA1_846#DNA/TcMar-Fot1
1192	2	1008	96.6	+	33D975M	ClusterMEDQ_2578#DNA/TcMar-Fot1	ClusternewSSA1_846#DNA/TcMar-Fot1
1195	1	1648	95.2	+	798MD174M675D	ClusterACPIS_4356#DNA/P	ClusterMYPER_883#DNA/P
1196	2	1131	96	+	5I24MI405MD215M5D319M162D	ClusterMEAM_4115#DNA/PiggyBac	ClusternewSSA1_277#DNA/PiggyBac
1196	2	822	97.6	+	210I759M63D	ClusterMEDQ_2597#DNA/PiggyBac	ClusternewSSA1_277#DNA/PiggyBac
1201	3	967	97.2	+	6D446MD13M2I501M	ClusterACPIS_1996#DNA/PiggyBac	ClusterACPIS_2001#DNA/PiggyBac
1201	3	1149	96	+	189D459M2I501M	ClusterMYPER_1371#DNA/PiggyBac	ClusterACPIS_2001#DNA/PiggyBac
1201	3	998	95.6	+	38D459M2I501M	ClusterMYPER_260#DNA/PiggyBac	ClusterACPIS_2001#DNA/PiggyBac
1205	2	912	93.5	+	796M36I116M	ClusterACPIS_1091#DNA/TcMar-Pogo	ClusterMYPER_878#DNA/TcMar-Pogo
1205	2	948	98.1	+	948M	ClusterACPIS_7963#DNA/TcMar-Pogo	ClusterMYPER_878#DNA/TcMar-Pogo
1207	2	306	98.4	+	351I205M4D97M282I	ClusterDIPSY_1207#DNA/TcMar-Tc1	ClusterDIPSY_1617#DNA/TcMar-Tc1
1207	2	192	97.9	+	743I192M	ClusterDIPSY_1339#DNA/TcMar-Tc1	ClusterDIPSY_1617#DNA/TcMar-Tc1
1208	1	939	86.8	+	335MD163MI434M6D	ClusterMYPER_3916#DNA/TcMar-Tc1	ClusterACPIS_6881#DNA/TcMar-Tc1
1209	2	1098	100	+	927M171D	ClusterACPIS_7408#DNA/MULE-MuDR	ClusterMYPER_900#DNA/MULE-MuDR
1209	2	2075	94.6	+	428D424MD503M719D	ClusterACPIS_511#DNA/MULE-MuDR	ClusterMYPER_900#DNA/MULE-MuDR
1210	3	387	100	+	540I387M	ClusterACPIS_2061#DNA/TcMar-Mariner	ClusterMYPER_899#DNA/TcMar-Mariner
1210	3	927	97.2	+	927M	ClusterMYPER_2470#DNA/TcMar-Mariner	ClusterMYPER_899#DNA/TcMar-Mariner
1210	3	387	99.7	+	540I387M	ClusterACPIS_6199#DNA/TcMar-Mariner	ClusterMYPER_899#DNA/TcMar-Mariner
1211	2	912	96.5	+	216I708M204D	ClusterACPIS_5105#DNA/TcMar-Tigger	ClusterACPIS_2018#DNA/TcMar-Tigger
1211	2	1197	98.3	+	69D924M204D	ClusterMYPER_3867#DNA/TcMar-Tigger	ClusterACPIS_2018#DNA/TcMar-Tigger
1213	3	85	83.5	+	68I13MD36MD14M2D18M770I	ClusterMEAM_4470#DNA	ClusternewSSA1_2946#RC/Helitron
1213	3	87	81.8	+	61I23MD33MI15MD14M772I	ClusterMEDQ_826#DNA	ClusternewSSA1_2946#RC/Helitron
1213	3	862	83.9	+	D26M4D34MD74MD18MD66MI72MD12M5D13MD45MI17MI35MD7M61I98MI20M2D6MI60M2D94MI17MD40MI4MI46MI37M8I	ClusterMEAM_4970#RC/Helitron	ClusternewSSA1_2946#RC/Helitron
1216	3	315	94.3	+	504I315M93I	ClusterACPIS_2604#DNA/Ginger	ClusterMYPER_903#DNA/Ginger
1216	3	423	81.3	+	363I423M126I	ClusterACPIS_7266#DNA/Ginger	ClusterMYPER_903#DNA/Ginger
1216	3	375	99.2	+	537I375M	ClusterACPIS_1089#DNA/Ginger	ClusterMYPER_903#DNA/Ginger
1217	1	249	91.6	+	494I216M10D23M169I	ClusterMEAM_1401#RC/Helitron	ClusterMEAM_1034#RC/Helitron
1219	2	788	95.7	+	51D484M3D36M2D212M165I	ClusterMYPER_321#DNA/TcMar-Pogo	ClusterACPIS_2027#DNA/TcMar-Pogo
1219	2	784	96.6	+	51D437M2I44M3D249M165I	ClusterMYPER_3503#DNA/TcMar-Pogo	ClusterACPIS_2027#DNA/TcMar-Pogo
1220	3	636	92.6	+	636M258I	ClusterMYPER_2030#DNA/TcMar-Pogo	ClusterACPIS_693#DNA/TcMar-Pogo
1220	3	537	96.5	+	33I537M324I	ClusterACPIS_2325#DNA/TcMar-Pogo	ClusterACPIS_693#DNA/TcMar-Pogo
1220	3	810	95.8	+	810M84I	ClusterACPIS_5797#DNA/TcMar-Pogo	ClusterACPIS_693#DNA/TcMar-Pogo
1225	3	1113	99.4	+	255D858M	ClusterMYPER_2944#DNA/hAT-Ac	ClusterMYPER_1974#DNA/hAT-Ac
1225	3	1116	88.2	+	252D548M6D310M	ClusterACPIS_396#DNA/hAT-Ac	ClusterMYPER_1974#DNA/hAT-Ac
1225	3	489	85.5	+	363I185M6D99M3D108M15I88M	ClusterACPIS_6074#DNA/hAT-Ac	ClusterMYPER_1974#DNA/hAT-Ac
1231	1	156	100	+	7I156M679I	ClusterMEAM_5218#DNA/ISL2EU	ClusterMEDQ_3034#DNA/PIF-Spy
1232	2	462	92.2	+	462M372I	ClusterACPIS_2441#DNA/TcMar-Pogo	ClusterMYPER_919#DNA/TcMar-Pogo
1232	2	462	92	+	462M372I	ClusterACPIS_2410#DNA/TcMar-Pogo	ClusterMYPER_919#DNA/TcMar-Pogo
1233	1	723	80.5	+	9I723M102I	ClusternewSSA1_2019#RC/Helitron	ClusternewSSA1_3371#RC/Helitron
1234	2	534	97.4	+	297I534M	ClusterMEAM_3360#DNA/TcMar-Tc1	ClusterMEAM_1043#DNA/TcMar-Tc1
1234	2	886	92.3	+	654M55D177M	ClusterMEDQ_191#DNA/TcMar-Tc1	ClusterMEAM_1043#DNA/TcMar-Tc1
1235	1	802	83.9	+	25I16M5I53M8D19MD94M2I25M2D13M2D82M4D72M2I21M5I35M4D42M5D108M22I170M2I16M10D	ClusterMEDQ_1597#DNA/hAT-Tip100	ClusterMEAM_1052#DNA/hAT-Tip100
1241	3	201	96.5	+	123I157M5D39M488I	ClusterMEDQ_4492#RC/Helitron	ClusterMEDQ_1004#RC/Helitron
1241	3	652	96.2	+	159I121M5D108MI418M	ClusterMEAM_3757#RC/Helitron	ClusterMEDQ_1004#RC/Helitron
1241	3	459	98	+	330I398M4D57M22I	ClusterMEDQ_1720#RC/Helitron	ClusterMEDQ_1004#RC/Helitron
1242	2	1101	97.7	+	168I540M3D99M459D	ClusterACPIS_3409#DNA/TcMar-Fot1	ClusterACPIS_2071#DNA/TcMar-Fot1
1242	2	525	89	+	285I162MI35MD225M3D99M	ClusterMYPER_2060#DNA/TcMar-Fot1	ClusterACPIS_2071#DNA/TcMar-Fot1
1243	1	1471	93.2	+	336D272M5D16MI133M4I110MD265M333D	ClusterACPIS_8853#DNA/P	ClusterACPIS_2073#DNA/P
1245	2	792	81.5	+	D57M2I14M8I21MI126M2D81M2I28M4D55M8I65M2D25M8D27M2I98M2I22MD154MD	ClusternewSSA1_4672#DNA/hAT-Tip100	ClusterMEAM_1051#DNA/hAT
1245	2	800	81.8	+	I44M16D89M3I8M9I68M2D85M2I30M4D51M8I74M2D20M8D28M2I249M4I22MI	ClusterMEDQ_3900#DNA/hAT-Tip100	ClusterMEAM_1051#DNA/hAT
1247	1	57	84.2	+	535I16M2D12MD26M205I	ClusterMYPER_3284#DNA	ClusterACPIS_9055#DNA
1251	2	1047	98	+	346M9D443M249D	ClusterACPIS_6838#DNA/P	ClusterACPIS_2087#DNA/P
1251	2	1570	97.7	+	346M9D443M772D	ClusterACPIS_300#DNA/P	ClusterACPIS_2087#DNA/P
1254	1	669	82.3	+	115I46M3D37MI435M4I148MI	ClusterMEDQ_3932#DNA/TcMar-Tc1	ClusterMEAM_1059#DNA/Mariner
1256	1	157	91.3	+	7D79MD22M5D43M639I	ClusternewSSA1_1905#DNA/hAT	ClusterMEAM_1060#DNA/hAT
1260	1	768	99.9	+	768M9I	ClusterACPIS_6981#DNA/TcMar-Tc1	ClusterACPIS_2096#DNA/TcMar-Tc1
1261	1	538	83.1	+	392MD59M6I19MD51MD14M234I	ClusterACPIS_11300#RC/Helitron	ClusterACPIS_10139#RC/Helitron
1264	2	771	99.6	+	771M	ClusterMEAM_233#DNA/P	ClusterMEDQ_212#DNA/P
1264	2	771	99.6	+	771M	ClusterMEAM_4586#DNA/P	ClusterMEDQ_212#DNA/P
1266	1	1500	97.1	+	765M735D	ClusterMYPER_2878#DNA/hAT-Tip100	ClusterACPIS_4656#DNA/hAT-Tip100
1271	1	1149	91.6	+	297D429M3I80M3D71MD175M93D	ClusterACPIS_3219#DNA/PiggyBac	ClusterMYPER_1475#DNA/PiggyBac
1272	3	393	92.9	+	339I393M24I	ClusterMYPER_4951#DNA/PiggyBac	ClusterACPIS_11131#DNA/PiggyBac
1272	3	477	94.4	+	54D77M4D154M4I188M333I	ClusterACPIS_10366#DNA/PiggyBac	ClusterACPIS_11131#DNA/PiggyBac
1272	3	258	95	+	475I38MD219M24I	ClusterACPIS_2693#DNA/PiggyBac	ClusterACPIS_11131#DNA/PiggyBac
1274	1	238	86.1	+	505I163M6I75M4I	ClusternewSSA1_4322#DNA	ClusterMEDQ_3487#DNA
1275	2	311	80.4	+	352I57MI37MD17M8D63MD6MD15M3D8M2D92M103I	ClusternewSSA1_1126#DNA	ClusterMEDQ_1022#DNA
1275	2	510	83.6	+	131I121MD6M12I10M3I256MD9M4D9MD92M102I	ClusterMEAM_3301#DNA	ClusterMEDQ_1022#DNA
1276	1	747	95.4	+	55MD80M10I186M7D261MD156M	ClusterMEAM_3732#DNA/Sola-1	ClusterMEDQ_2619#DNA/Sola-1
1277	2	366	94.6	+	303I357MI9M77I	ClusternewSSA1_2149#DNA/P	ClusterMEAM_1068#DNA/P
1277	2	747	99.9	+	747M	ClusterMEDQ_2620#DNA/P	ClusterMEAM_1068#DNA/P
1278	1	234	96.2	+	512I234M	ClusterACPIS_6415#DNA/PiggyBac	ClusterMYPER_1482#DNA/PiggyBac
1280	2	784	82	+	57D13MD100MD18MI18M2I18M2I36M13I31M7D22M2I61M7I61M4I48M7I15MD110M2D58M2I66M7I20M20D	ClusterACPIS_6961#DNA/hAT-Ac	ClusterACPIS_5854#DNA/hAT-Ac
1280	2	768	80.7	+	54D13MD53M7D33MD33M10D20M2I17M2I19M11I71M2I74M7D55M4I57M5I4M5I171MI42M3I14M4I12M15I	ClusterACPIS_4653#DNA/hAT-Ac	ClusterACPIS_5854#DNA/hAT-Ac
1284	1	162	86.4	+	529I162M45I	ClusterMYPER_3267#DNA/PiggyBac	ClusterMYPER_3965#DNA/PiggyBac
1288	1	597	99.5	+	134I77MI354MI166M	ClusterMYPER_412#DNA/hAT-Ac	ClusterMYPER_1489#DNA/hAT-Ac
1292	1	1227	96.3	+	3D703MD20M500D	ClusterACPIS_3191#DNA/P	ClusterACPIS_9119#DNA/P
1293	3	294	88.1	+	271M2D21M429I	ClusterACPIS_6335#RC/Helitron	ClusterMYPER_4844#RC/Helitron
1293	3	285	92.6	+	9I285M427I	ClusterACPIS_6347#RC/Helitron	ClusterMYPER_4844#RC/Helitron
1293	3	381	84.8	+	325I43M7I18M5I20M3I300M	ClusterMYPER_988#RC/Helitron	ClusterMYPER_4844#RC/Helitron
1294	2	720	99.3	+	317M3D400M	ClusterACPIS_8063#DNA/P	ClusterACPIS_3481#DNA/P
1294	2	1597	96.9	+	473MD244M879D	ClusterMYPER_2867#DNA/P	ClusterACPIS_3481#DNA/P
1298	2	745	96.9	+	708M37D	ClusterACPIS_4685#DNA/Ginger	ClusterMYPER_955#DNA/Ginger
1298	2	708	99.7	+	708M	ClusterMYPER_3969#DNA/Ginger	ClusterMYPER_955#DNA/Ginger
1304	1	240	85	+	423I240M36I	ClusterACPIS_5231#RC/Helitron	ClusterMYPER_958#RC/Helitron
1307	1	2010	93.1	+	189D326MD92M3I30M6I238M1134D	ClusterACPIS_5492#RC/Helitron	ClusterACPIS_2165#RC/Helitron
1308	3	153	91	+	4I24MI96MI33M535I	ClusterMEAM_2623#RC/Helitron	ClusterMEDQ_3916#RC/Helitron
1308	3	82	95.1	+	564I82M48I	ClusternewSSA1_1899#RC/Helitron	ClusterMEDQ_3916#RC/Helitron
1308	3	94	94.7	+	583I94M17I	ClusterMEDQ_1427#RC/Helitron	ClusterMEDQ_3916#RC/Helitron
1310	1	711	86.1	+	7D75MD11MD100MI66M4I42MD282M2I68M14D37M6D	ClusternewSSA1_3396#DNA/hAT	ClusterMEDQ_1039#DNA/hAT
1312	1	672	80	+	2I33M41D71MD53M35I166MD27MI123MI82M18I22MD50MD	ClusterACPIS_733#DNA/hAT-Ac	ClusterACPIS_2176#DNA/hAT-Ac
1315	2	795	83.3	+	11D233MD93M6I245M8D59M90D42M13D	ClusterMYPER_3028#DNA/Ginger	ClusterMYPER_2018#DNA/Ginger
1315	2	702	83.3	+	72I94M56D15MD52MD28M3D29M4D36M6I311MI34M38D	ClusterMYPER_4426#DNA/Ginger	ClusterMYPER_2018#DNA/Ginger
1316	1	661	82.7	+	15D59M15D9MD151M61I48MI13M4I160M6D71MI99M14D	ClusterACPIS_7043#DNA/hAT	ClusterACPIS_10205#DNA/hAT
1325	1	372	94.6	+	294I145M2D33MD16MD52M9D15MD24MD72M	ClusterACPIS_7326#DNA/Ginger	ClusterACPIS_1444#DNA/Ginger
1328	1	575	91.4	+	39I19MI257M3I99M18D182M45I	ClusterACPIS_5975#DNA/hAT-Tip100	ClusterACPIS_11206#DNA/hAT-Tip100
1330	1	1131	84	+	3D57MD14MI85M5I35M4I169MD146MD10M2D72M3I39M496D	ClusterMEAM_3684#DNA/ISL2EU	ClusterMEDQ_1701#DNA/ISL2EU
1332	1	624	83.9	+	14I47M2D6MD17M2I178M4D28M15I135M4I72MI17M2I97M20D	ClusterACPIS_3565#DNA/hAT-Tip100	ClusterACPIS_2217#DNA/hAT-Tip100
1334	2	651	90.6	+	2I54M4D21M4D553M15D	ClusterMEAM_1762#DNA/TcMar-Fot1	ClusterMEDQ_1065#DNA/TcMar-Fot1
1334	2	753	98.7	+	123D630M	ClusterMEAM_4985#DNA/TcMar-Fot1	ClusterMEDQ_1065#DNA/TcMar-Fot1
1339	1	741	90.1	+	172D25MI96M6I448M45I	ClusterACPIS_8054#DNA/TcMar-Tc1	ClusterMYPER_986#DNA/TcMar-Tc1
1341	3	1424	95.4	+	5D18M4D463M4D138M792D	ClusterACPIS_753#RC/Helitron	ClusterACPIS_792#RC/Helitron
1341	3	809	94.1	+	2D18M4D296M22I283M206D	ClusterACPIS_3397#RC/Helitron	ClusterACPIS_792#RC/Helitron
1341	3	564	91.8	+	2D18M4D51M3I351M6I138M52I	ClusterMYPER_1557#RC/Helitron	ClusterACPIS_792#RC/Helitron
1343	1	164	91.5	+	365I89MD74M85I	ClusterMEDQ_1940#DNA	ClusterMEAM_308#DNA
1346	2	605	81.8	+	11MD188M2D22M4I85MI102M2D40M11I101M7I18MI9M24D	ClusterMEDQ_3106#DNA	ClusternewSSA1_3432#DNA
1346	2	579	80.4	+	11I130M3D55M5D27M4I45M3D43MI77MD58M12I75M13D27M7I17M11I	ClusterMEAM_2880#DNA	ClusternewSSA1_3432#DNA
1347	1	241	91.4	+	10D132MD40MD5MD29MI22M368I	ClusterMEAM_4789#DNA/TcMar-Tc1	ClusterMEAM_5016#DNA/TcMar-Tc1
1360	1	1104	90.3	+	519D13MD21MD102M5I49MD8MD30MD56M2D13MD80MD202M2D	ClusterMEDQ_2097#DNA/PIF-Spy	ClusternewSSA1_3422#DNA/PIF-Spy
1363	1	573	93.9	+	573M	ClusterMEDQ_1089#DNA/Maverick	ClusternewSSA1_2050#DNA/Maverick
1367	4	309	100	+	309M249I	ClusternewSSA1_3549#DNA/Ginger	ClusterMEAM_1136#DNA/Ginger
1367	4	558	100	.	=	ClusterMEDQ_1094#DNA/Ginger	ClusterMEAM_1136#DNA/Ginger
1367	4	558	100	.	=	ClusterMEDQ_4023#DNA/Ginger	ClusterMEAM_1136#DNA/Ginger
1367	4	201	100	+	357I201M	ClusternewSSA1_3243#DNA/Ginger	ClusterMEAM_1136#DNA/Ginger
1370	7	528	85.5	+	7D93M22I42M7D46M3I181MI17M20I72MI55M8D	ClusterACPIS_11314#DNA/hAT-Ac	ClusterACPIS_2302#DNA/hAT-Ac
1370	7	577	83	+	11D95M25D86M12I14M14I39M3D169MI123M12D	ClusterACPIS_5972#DNA/hAT-Ac	ClusterACPIS_2302#DNA/hAT-Ac
1370	7	539	88.1	+	119M9I70M7I13M7I171M4D5M6D20MI131M	ClusterACPIS_7146#DNA/hAT-Ac	ClusterACPIS_2302#DNA/hAT-Ac
1370	7	512	85.6	+	3I25M36I102M10D32M7I184MI30MI129M3I	ClusterACPIS_8239#DNA/hAT-Ac	ClusterACPIS_2302#DNA/hAT-Ac
1370	7	526	87.3	+	3I60MI43M11D91M7I106MI58MI10MI47MI40M20I60M3I	ClusterACPIS_8225#DNA/hAT-Ac	ClusterACPIS_2302#DNA/hAT-Ac
1370	7	616	88.3	+	67D95M3D103M7I182MI33MI78M13I40M15D	ClusterACPIS_8136#DNA/hAT-Ac	ClusterACPIS_2302#DNA/hAT-Ac
1370	7	531	91.1	+	3I28M4D62M11I94M7I182MI33MI128M3I	ClusterACPIS_9280#DNA/hAT-Ac	ClusterACPIS_2302#DNA/hAT-Ac
1375	1	1595	85.4	+	1004D6M2I113M8D233M24D195M12D	ClusterMYPER_2869#DNA/hAT-Ac	ClusterACPIS_2306#DNA/hAT-Ac
1387	1	625	80.8	+	20D83M9D44M10D42M3D19M2D19MI28MD9MD87M6D68MD14M13D32MD55M2D32M24D	ClusterACPIS_806#DNA	ClusterMYPER_3127#DNA
1388	1	508	88.1	+	2I238MI12M2I35MI36M6I27M2I140M10I20M	ClusternewSSA1_1548#DNA	ClusterMEDQ_3970#DNA
1392	1	351	85.2	+	45I72M2D14M11I61M3I202M120I	ClusterACPIS_11510#DNA/TcMar-Fot1	ClusterMYPER_3580#DNA/TcMar-Fot1
1394	1	318	84.6	+	213I86M3D229M	ClusterMYPER_4549#DNA/hAT-Ac	ClusterMYPER_452#DNA/hAT-Ac
1398	1	186	95.7	+	339I186M	ClusterACPIS_8596#DNA/hAT-Ac	ClusterACPIS_6034#DNA/hAT-Ac
1405	2	1120	94.8	+	612D142M11I366M	ClusterMYPER_1385#DNA/P	ClusterACPIS_4874#DNA/P
1405	2	222	97.7	+	297I222M	ClusterMYPER_1172#DNA/P	ClusterACPIS_4874#DNA/P
1406	2	495	80.6	+	56M2I51MI44M3D151M5D29M28I37MD69MI49M	ClusterACPIS_4898#DNA	ClusterACPIS_4822#DNA
1406	2	559	83.5	+	19D85M2D24MD42M2D134MD40M10I59M8D124M18D	ClusterACPIS_11283#DNA	ClusterACPIS_4822#DNA
1410	3	222	91	+	222M288I	ClusternewSSA1_2779#DNA/Maverick	ClusterMEAM_3797#DNA/Maverick
1410	3	510	99.8	+	510M	ClusterMEAM_1151#DNA/Maverick	ClusterMEAM_3797#DNA/Maverick
1410	3	564	98.2	+	510M54D	ClusterMEDQ_3537#DNA/Maverick	ClusterMEAM_3797#DNA/Maverick
1411	2	476	82.7	+	93M43I223M11D149M	ClusternewSSA1_3895#DNA/hAT-Tip100	ClusterMEAM_1152#DNA/hAT-Tip100
1411	2	492	89.9	+	135M21I260M2D14M3D78M	ClusterMEDQ_3146#DNA/hAT-Tip100	ClusterMEAM_1152#DNA/hAT-Tip100
1415	2	228	89.6	+	75I6MD211M2I10M199I	ClusterMEDQ_328#DNA/EnSpm/CACTA	ClusterMEAM_1158#DNA
1415	2	232	81	+	75I6MD84MD56MD83M199I	ClusterMEDQ_3243#DNA/EnSpm/CACTA	ClusterMEAM_1158#DNA
1418	4	496	84.6	+	3I54M10I65MI179MI48M15D135M3I	ClusterACPIS_4897#DNA/hAT	ClusterACPIS_2369#DNA/hAT
1418	4	479	84.4	+	3I40M28I23MI132MD85M2D12MD37M16D57M5I73M3I	ClusterACPIS_970#DNA/hAT	ClusterACPIS_2369#DNA/hAT
1418	4	560	87.6	+	36D57M10I36MI27MD96MD42MI65MD26M16D138M18D	ClusterACPIS_9254#DNA/hAT	ClusterACPIS_2369#DNA/hAT
1418	4	567	91.5	+	74D57M10I160MD96MD38M16D124M14I	ClusterACPIS_10294#DNA/hAT	ClusterACPIS_2369#DNA/hAT
1429	1	854	80.2	+	399D146M13D104M8D52MD105MI18M13I8M39I	ClusterMYPER_1968#RC/Helitron	ClusterMYPER_1038#RC/Helitron
1432	2	317	83	+	4I99M2D53MI41M2D120M165I	ClusterMEDQ_4794#DNA/hAT-hAT5	ClusternewSSA1_2088#DNA/hAT-hAT5
1432	2	329	85.9	+	20D33M29I41M2D52M2I41M2D61MD76M148I	ClusterMEAM_4724#DNA/hAT-hAT5	ClusternewSSA1_2088#DNA/hAT-hAT5
1436	1	435	83.2	+	8I91M5I22M12I117M2I23M3I155M7I27M7I	ClusterMEAM_1856#DNA/hAT	ClusternewSSA1_971#DNA/hAT
1446	3	465	100	.	=	ClusterMYPER_1044#DNA/TcMar-Pogo	ClusterMYPER_474#DNA/TcMar-Pogo
1446	3	1017	99.6	+	465M552D	ClusterACPIS_4519#DNA/TcMar-Pogo	ClusterMYPER_474#DNA/TcMar-Pogo
1446	3	1038	97.4	+	465M573D	ClusterACPIS_442#DNA/TcMar-Pogo	ClusterMYPER_474#DNA/TcMar-Pogo
1448	2	445	82.1	+	D142M4I45M15I176M4I77M4D	ClusterMEDQ_2685#DNA/Kolobok	ClusterMEAM_1183#DNA/hAT-Charlie
1448	2	460	81.4	+	3D120MI19M4I28M8D20M15I64M7D109M4I79M3D	ClusterMEDQ_4721#DNA/Kolobok	ClusterMEAM_1183#DNA/hAT-Charlie
1450	1	507	88.2	+	2I73M49D385M2I	ClusterMEAM_4225#DNA/hAT	ClusterMEDQ_1132#DNA/hAT
1451	1	1512	91.9	+	451D459M602D	ClusterACPIS_3105#DNA/TcMar-Pogo	ClusterACPIS_2416#DNA/TcMar-Pogo
1453	1	498	88.5	+	27D277MI65MI13M5I61M7I6M3I20M29D	ClusterACPIS_8250#DNA/hAT-Tip100	ClusterACPIS_2414#DNA/hAT-Tip100
1460	2	501	84	+	26D113MI335MI5M22D	ClusterACPIS_10346#DNA	ClusterACPIS_1014#DNA
1460	2	413	82.7	+	7I103M2I76MD32M25I201M9I	ClusterACPIS_10380#DNA	ClusterACPIS_1014#DNA
1461	1	453	100	.	=	ClusterMEAM_72#DNA/TcMar-Mariner	ClusterMEAM_387#DNA/TcMar-Mariner
1463	1	539	82.7	+	16D119M6D83M42D51M5D197M20D	ClusterMEAM_1175#DNA	ClusternewSSA1_985#DNA
1464	2	391	81.1	+	I85MD82M10I110M4I26M2D13M11I13M34I59MI	ClusterMEAM_5089#DNA/hAT-Tip100	ClusterMEDQ_3583#DNA/hAT-Tip100
1464	2	402	80.3	+	D86M3D51M2I120MD27M4I28M4D12M12I8M39I60MD	ClusternewSSA1_2614#DNA/hAT-Tip100	ClusterMEDQ_3583#DNA/hAT-Tip100
1466	2	231	98.3	+	216I231M	ClusterACPIS_11667#DNA/hAT-Tol2	ClusterACPIS_1030#DNA/hAT-Ac
1466	2	1684	97.8	+	447M1237D	ClusterMYPER_3815#DNA/hAT-Tol2	ClusterACPIS_1030#DNA/hAT-Ac
1468	1	432	98.2	+	420M7I12M5I	ClusterMEAM_2393#RC/Helitron	ClusterMEDQ_2230#RC/Helitron
1469	1	444	99.1	+	444M	ClusterMEDQ_3995#DNA/Maverick	ClusterMEAM_1199#DNA/Maverick
1471	1	476	82	+	16I26MI86M65D159M4D76MI60M16I	ClusterDIPSY_4632#DNA/hAT-Blackjack	ClusterDIPSY_1092#DNA/hAT-Blackjack
1472	2	386	82.7	+	2I154M4I123M9I12M35I97M3I	ClusterMEDQ_382#DNA	ClusternewSSA1_3917#DNA
1472	2	389	82.2	+	I155M4I123M9I12M35I99MI	ClusterMEDQ_1166#DNA	ClusternewSSA1_3917#DNA
1474	1	407	80.1	+	4I39M11I97M11D60M23I14MI186M3I	ClusterACPIS_4945#DNA	ClusterACPIS_2442#DNA
1475	1	435	100	.	=	ClusterMEAM_2390#DNA/Maverick	ClusterMEDQ_2233#DNA/Maverick
1480	2	496	84.8	+	43D13M2I160M41D13MI49M4I177M10I	ClusterMYPER_2081#DNA	ClusterMYPER_4507#DNA
1480	2	456	81.1	+	14I161M41D63M4I139M17D4MD30M14I	ClusterMYPER_2617#DNA	ClusterMYPER_4507#DNA
1481	2	437	82.5	+	I155M14D44M5I223MD	ClusterACPIS_7248#DNA	ClusterMYPER_2112#DNA
1481	2	416	80.1	+	8I63M14I59MI11M16D30M4D7M5D197M6I6MI18M7I	ClusterACPIS_5005#DNA	ClusterMYPER_2112#DNA
1482	1	477	80.8	+	9I166MD209M65D29M3I7M2I	ClusterACPIS_2399#DNA/hAT-Ac	ClusterACPIS_11426#DNA/hAT-Ac
1483	5	443	81.1	+	3D158M4D24MD22MI70MI90M11D57M3D	ClusterACPIS_6134#DNA	ClusterMYPER_1058#DNA
1483	5	504	84.7	+	15D79M42D288M11D56M13D	ClusterMYPER_4031#DNA	ClusterMYPER_1058#DNA
1483	5	447	84.5	+	D44MI124M11D88MD110M7D6M4D50MD	ClusterACPIS_4961#DNA	ClusterMYPER_1058#DNA
1483	5	465	81.6	+	7D82M5D195MI55M12D34M7D6M4D50M8D	ClusterACPIS_7219#DNA	ClusterMYPER_1058#DNA
1483	5	454	84.7	+	9I192M2I162M11D58M31D	ClusterACPIS_11388#DNA	ClusterMYPER_1058#DNA
1484	1	435	95.4	+	111D324M99I	ClusterMYPER_4506#DNA/TcMar-Tc1	ClusterMYPER_490#DNA/TcMar-Tc1
1488	2	499	80.3	+	2D217MD7M4D38M3I63M72D93M2D	ClusterMEDQ_3143#DNA/hAT	ClusterMEAM_1221#DNA/hAT
1488	2	398	88.4	+	D274M8I18M17I104MD	ClusternewSSA1_1026#DNA/hAT	ClusterMEAM_1221#DNA/hAT
1492	1	415	99.8	+	2I59MD355M2I	ClusterMEDQ_2681#DNA/EnSpm/CACTA	ClusternewSSA1_3403#DNA/EnSpm/CACTA
1498	1	451	80.8	+	16D26M2D40M7D37MD66M13I20MI55M8D23M2D54MD48M2D27M16D	ClusterACPIS_8311#DNA	ClusterACPIS_3814#DNA
1500	1	1142	100	+	117D405M620D	ClusterDIPSY_2998#DNA/TcMar-Fot1	ClusterDIPSY_5139#DNA/TcMar-Fot1
1502	1	468	83.5	+	78I327M141D	ClusterMEAM_1828#DNA/TcMar-Tc1	ClusterMEAM_2413#DNA/TcMar-Tc1
1504	2	422	80.5	+	36D57MI20M3I23M10I19M2I53MD28MI72M5I18M2D11MI78M4D	ClusternewSSA1_4341#DNA	ClusterMEDQ_1168#DNA
1504	2	49	96.1	+	38I16MI25MI8M313I	ClusternewSSA1_1924#DNA	ClusterMEDQ_1168#DNA
1508	1	565	97.2	+	163D399M3D	ClusterMEDQ_1090#DNA	ClusterMEAM_2416#DNA
1510	1	176	97.2	+	39I97MD78M184I	ClusterDIPSY_4328#DNA/hAT-Ac	ClusterDIPSY_1115#DNA/hAT-Ac
1511	4	475	81.1	+	15D74MI52M47D25M2I103MD139M19D	ClusterACPIS_8276#DNA	ClusterACPIS_2430#DNA
1511	4	351	81.6	+	I10MD26M2D37MI8M42I27M2I20MI220MI	ClusterACPIS_8414#DNA	ClusterACPIS_2430#DNA
1511	4	440	80.4	+	74MI52M47D25M2I26MI86MD129M	ClusterACPIS_6139#DNA	ClusterACPIS_2430#DNA
1511	4	439	81.6	+	I73M2I57M46D19M2I242M2D	ClusterACPIS_6140#DNA	ClusterACPIS_2430#DNA
1512	2	1041	91.6	+	648D393M	ClusternewSSA1_2935#DNA/TcMar-Tc1	ClusterMEDQ_1173#DNA/TcMar-Tc1
1512	2	393	100	.	=	ClusterMEAM_1873#DNA/TcMar-Tc1	ClusterMEDQ_1173#DNA/TcMar-Tc1
1514	1	147	85	+	2D71MI39MI35M244I	ClusternewSSA1_2329#DNA	ClusterMEAM_5088#DNA/PIF-Harbinger
1519	1	467	97.7	+	69D91MD154MI58MI85M9D	ClusterMEDQ_3153#DNA	ClusterMEAM_1233#DNA
1521	1	399	84.4	+	53I38M7D27M6D9MD68MD49MD72MI42MD22M7D8M40D	ClusterMEAM_3832#DNA/TcMar-Tigger	ClusternewSSA1_3095#DNA/TcMar-Tigger
1522	1	405	84.2	+	3D8M10D32M6I41M3D61MI101M3D139M4D	ClusternewSSA1_1617#DNA	ClusterMEAM_4703#DNA
1523	1	435	80.4	+	19D52MI81M4D8M3I34M8D26M3D41M2I140M19D	ClusterACPIS_4975#DNA	ClusterACPIS_9437#DNA
1524	3	387	88.6	+	387M	ClusternewSSA1_1040#DNA/TcMar-Mariner	ClusterMEDQ_3612#DNA/TcMar-Mariner
1524	3	276	90.9	+	105I276M6I	ClusterMEDQ_2791#DNA/TcMar-Mariner	ClusterMEDQ_3612#DNA/TcMar-Mariner
1524	3	384	94.6	+	288M3I96M	ClusterMEAM_3841#DNA/TcMar-Mariner	ClusterMEDQ_3612#DNA/TcMar-Mariner
1525	3	387	98.7	+	387M	ClusternewSSA1_1884#RC/Helitron	ClusterMEAM_1241#RC/Helitron
1525	3	1274	90.7	+	108D387M779D	ClusternewSSA1_2920#RC/Helitron	ClusterMEAM_1241#RC/Helitron
1525	3	381	99.7	+	6I381M	ClusterMEAM_1240#RC/Helitron	ClusterMEAM_1241#RC/Helitron
1528	1	363	97.5	+	21I363M	ClusternewSSA1_3113#DNA/Ginger	ClusterMEAM_1237#DNA/Ginger
1529	7	382	88.8	+	2D126MI27M4I72MD18MI33MI16MD83M3D	ClusterMEDQ_412#DNA	ClusterMEDQ_3979#DNA
1529	7	386	97.1	+	4D131MI97MD153M	ClusterMEDQ_385#DNA	ClusterMEDQ_3979#DNA
1529	7	387	95.6	+	5D125MI103MD153M	ClusternewSSA1_2110#DNA	ClusterMEDQ_3979#DNA
1529	7	439	81.8	+	131M42D100MD123M14D28M	ClusterMEDQ_2238#DNA	ClusterMEDQ_3979#DNA
1529	7	451	83	+	2D73MD47M27D35M19D74MD153M19D	ClusterMEAM_1857#DNA	ClusterMEDQ_3979#DNA
1529	7	376	92.4	+	123M6I101MD18MI133M	ClusternewSSA1_314#DNA	ClusterMEDQ_3979#DNA
1529	7	377	95.6	+	136M8I85MD153M2D	ClusternewSSA1_266#DNA	ClusterMEDQ_3979#DNA
1530	2	381	88.2	+	381M	ClusternewSSA1_311#RC/Helitron	ClusternewSSA1_1051#RC/Helitron
1530	2	381	98.7	+	381M	ClusterMEDQ_2259#RC/Helitron	ClusternewSSA1_1051#RC/Helitron
1531	1	1146	91.3	+	12D381M753D	ClusterMYPER_1912#DNA/PiggyBac	ClusterACPIS_2520#DNA/PiggyBac
1532	3	839	94.5	+	381M458D	ClusterMYPER_3932#DNA/TcMar-Fot1	ClusterACPIS_2519#DNA/TcMar-Fot1
1532	3	828	93.9	+	6I375M453D	ClusterMYPER_3936#DNA/TcMar-Fot1	ClusterACPIS_2519#DNA/TcMar-Fot1
1532	3	882	95.5	+	381M501D	ClusterACPIS_4792#DNA/TcMar-Fot1	ClusterACPIS_2519#DNA/TcMar-Fot1
1534	1	400	91	+	I45MD106MD199M20D28MI	ClusternewSSA1_2616#DNA/hAT-hAT5	ClusternewSSA1_4366#DNA/hAT-hAT5
1541	1	366	97.3	+	366M9I	ClusterMEAM_5103#DNA/Ginger	ClusterMEDQ_2285#DNA/Ginger
1542	2	678	96.8	+	303D375M	ClusterMEDQ_243#DNA/Ginger	ClusterMEDQ_3617#DNA/Ginger
1542	2	342	89.3	+	30I50M3I292M	ClusterMEAM_4718#DNA/Ginger	ClusterMEDQ_3617#DNA/Ginger
1544	1	389	80.9	+	4D83M3D18MD25M3D61M2D17M2I75MD45MD39MI6M5D	ClusterMYPER_1090#DNA/hAT-Charlie	ClusterMYPER_2655#DNA/hAT-Charlie
1546	1	561	88.2	+	129D243M3D126M60D	ClusterMYPER_1558#DNA/Ginger	ClusterMYPER_1085#DNA/Ginger
1554	2	363	97.8	+	363M	ClusterMEDQ_1765#DNA/TcMar-Fot1	ClusterMEDQ_1767#DNA/TcMar-Fot1
1554	2	363	98.3	+	363M	ClusterMEAM_1890#DNA/TcMar-Fot1	ClusterMEDQ_1767#DNA/TcMar-Fot1
1555	1	323	86.1	+	47I16M7I40M7D211MI41M8D	ClusterMYPER_4547#DNA/MULE-MuDR	ClusterMYPER_1091#DNA/MULE-MuDR
1560	1	358	84.3	+	2D123M4I89M2D139M3D	ClusternewSSA1_2152#DNA	ClusterMEAM_1263#DNA
1562	2	323	84.3	+	41I34MI27M5D31MI11MI23M2I11MD50M2D28M5I17MI68M15D	ClusterMEAM_4725#DNA/hAT-Tip100	ClusternewSSA1_1083#DNA/hAT-Tip100
1562	2	306	83.9	+	60I11M2I29M7D31MI27M3I27MI26MI31MI16MI15MI68M18D	ClusterMEDQ_4409#DNA/hAT-Tip100	ClusternewSSA1_1083#DNA/hAT-Tip100
1563	1	351	88.6	+	351M	ClusterMEAM_1354#RC/Helitron	ClusterMEDQ_617#RC/Helitron
1568	1	343	80.4	+	3I18M6D173M10D29M8I12M2I13M8I25M4D27MI26M3I	ClusterACPIS_2571#DNA	ClusterACPIS_9476#DNA
1569	2	310	89	+	10I43M12I137M4I130M11I	ClusternewSSA1_1122#DNA	ClusterMEDQ_1774#DNA
1569	2	334	89.6	+	6I66MD115M2D13M4I137M6I	ClusterMEAM_1910#DNA	ClusterMEDQ_1774#DNA
1570	13	335	92.5	+	D115MI62M3I46M11I109M2D	ClusternewSSA1_3135#DNA/hAT	ClusterMEDQ_2268#DNA/hAT
1570	13	350	96.3	+	D114MI99M2D133MD	ClusterMEAM_2448#DNA/hAT	ClusterMEDQ_2268#DNA/hAT
1570	13	375	84.5	+	3D115M6D112M5I47M13D47M8D21M3D	ClusterMEDQ_1754#DNA/hAT	ClusterMEDQ_2268#DNA/hAT
1570	13	337	94.6	+	2D115MI18M2D53M7I32M6I115M	ClusterMEDQ_450#DNA/hAT	ClusterMEDQ_2268#DNA/hAT
1570	13	340	85.3	+	8D115MI62M3I42M20I104M9D	ClusterMEAM_3866#DNA/hAT	ClusterMEDQ_2268#DNA/hAT
1570	13	319	85.3	+	D115MI109M8I57M21I36MD	ClusterMEAM_5119#DNA/hAT	ClusterMEDQ_2268#DNA/hAT
1570	13	346	85.4	+	9D68M21I26MI107M2D124M10D	ClusternewSSA1_3546#DNA/hAT	ClusterMEDQ_2268#DNA/hAT
1570	13	352	89.5	+	115MI107M2D10M4D114M	ClusterMEDQ_4777#DNA/hAT	ClusterMEDQ_2268#DNA/hAT
1570	13	333	84.7	+	I67M21I73M2D70M7D114MI	ClusterMEDQ_2288#DNA/hAT	ClusterMEDQ_2268#DNA/hAT
1570	13	366	86.2	+	2D114MI49M2D68M14D115M2D	ClusterMEAM_4293#DNA/hAT	ClusterMEDQ_2268#DNA/hAT
1570	13	361	83.4	+	45MI13M5D39MI16MI65M7D39M9I22M14D96M	ClusternewSSA1_331#DNA/hAT	ClusterMEDQ_2268#DNA/hAT
1570	13	353	98	+	5D115MI231M2D	ClusternewSSA1_2144#DNA/hAT	ClusterMEDQ_2268#DNA/hAT
1570	13	330	82.7	+	115MI19M7I29M4I49M5I118M	ClusterMEAM_4723#DNA/hAT	ClusterMEDQ_2268#DNA/hAT
1572	2	340	86.8	+	D33M3D56MI16M9I140MD17MI72MD	ClusterMEAM_1270#DNA	ClusterMEDQ_4784#DNA
1572	2	339	83.2	+	32M4I53MI16M8I78M7D153M	ClusterMEDQ_472#DNA	ClusterMEDQ_4784#DNA
1573	4	321	83	+	I84M19I222MI15MI	ClusterMEDQ_467#RC/Helitron	ClusternewSSA1_4395#RC/Helitron
1573	4	336	88.5	+	3I30MD69MI64MI172M3I	ClusterMEAM_2450#RC/Helitron	ClusternewSSA1_4395#RC/Helitron
1573	4	272	84.5	+	32I16M10I38MI218M28I	ClusterMEAM_1959#RC/Helitron	ClusternewSSA1_4395#RC/Helitron
1573	4	326	89.2	+	D85M19I239MD	ClusternewSSA1_1110#RC/Helitron	ClusternewSSA1_4395#RC/Helitron
1574	2	112	85	+	9I30M5D27MI50M226I	ClusternewSSA1_3279#DNA/Zator	ClusterMEDQ_4030#DNA/Zator
1574	2	400	90.6	+	39MD15MD15M4D215MD14MD9M10I26M59D	ClusterMEAM_2949#DNA/Zator	ClusterMEDQ_4030#DNA/Zator
1582	1	765	97.6	+	435D330M	ClusterACPIS_11124#DNA/TcMar-Tc1	ClusterMYPER_2679#DNA/TcMar-Tc1
1584	1	298	83.6	+	61I156M36D101MI5M6I	ClusternewSSA1_1178#DNA	ClusterMEDQ_4787#DNA
1588	1	623	86.5	+	257D25MI5M7I35MI83MI8M6I18MI135M57D	ClusterMEDQ_267#DNA	ClusternewSSA1_1104#DNA
1594	3	434	85.3	+	38D130M5I28MD146MI8M83D	ClusterMYPER_488#RC/Helitron	ClusterMYPER_1118#RC/Helitron
1594	3	3158	87.5	+	2762D34M2D96M5I174MI8M82D	ClusterACPIS_5434#RC/Helitron	ClusterMYPER_1118#RC/Helitron
1594	3	429	92.9	+	182D127M5I120M66I	ClusterMYPER_328#RC/Helitron	ClusterMYPER_1118#RC/Helitron
1595	2	615	98.4	+	294D318M3D	ClusterMEAM_2028#DNA/TcMar-Tc1	ClusterMEDQ_3203#DNA/TcMar-Tc1
1595	2	530	89.6	+	221D233M12I73M3D	ClusternewSSA1_3037#DNA/TcMar-Tc1	ClusterMEDQ_3203#DNA/TcMar-Tc1
1600	2	1053	96.2	+	726D315M12D	ClusterMYPER_1929#DNA/TcMar-Tc1	ClusterMYPER_2692#DNA/TcMar-Tc1
1600	2	222	92.4	+	108I191M3D16M12D	ClusterACPIS_7489#DNA/TcMar-Tc1	ClusterMYPER_2692#DNA/TcMar-Tc1
1601	1	426	92.8	+	30I261M6D24M135D	ClusterMYPER_514#DNA/Maverick	ClusterMYPER_1139#DNA/Maverick
1603	1	290	96.6	+	21I290MI	ClusterACPIS_1285#DNA/P	ClusterACPIS_10528#DNA/P
1605	3	292	81	+	33M11I158M10D69M18I22M	ClusternewSSA1_428#DNA	ClusterMEDQ_1803#DNA
1605	3	303	82	+	49M9I253MD	ClusterMEAM_2985#DNA	ClusterMEDQ_1803#DNA
1605	3	325	80.4	+	6D32M11I168M10D20MD80M8D	ClusternewSSA1_2206#DNA	ClusterMEDQ_1803#DNA
1606	1	293	85.9	+	3I104M2D10M8I13MI72MI10M2I82M3I	ClusternewSSA1_1146#DNA/hAT-Tip100	ClusternewSSA1_1124#DNA/hAT-Tip100
1608	2	288	82.7	+	103MD80M19I104M	ClusterMEAM_1930#DNA	ClusterMEAM_1301#DNA
1608	2	290	81.8	+	D103MD80M19I104MD	ClusterMEAM_547#DNA	ClusterMEAM_1301#DNA
1612	1	590	90.8	+	174D54M6D141M2D56M3I52M105D	ClusternewSSA1_2044#RC/Helitron	ClusternewSSA1_1129#RC/Helitron
1613	1	180	96.1	+	9MD9MD5MD37MD116M130I	ClusterACPIS_5311#DNA/Ginger	ClusterACPIS_9647#DNA/Ginger
1614	2	453	97.7	+	147D306M	ClusterMEAM_1919#DNA/TcMar-Mariner	ClusternewSSA1_1131#DNA/TcMar-Mariner
1614	2	326	97.4	+	20D306M	ClusternewSSA1_2754#DNA/TcMar-Mariner	ClusternewSSA1_1131#DNA/TcMar-Mariner
1615	1	1519	84.4	+	210D182MD124M1002D	ClusternewSSA1_42#DNA/hAT-Ac	ClusterMEAM_1300#DNA/hAT-Ac
1617	1	1146	98	+	843D303M	ClusterMYPER_2932#DNA/PiggyBac	ClusterACPIS_9525#DNA/PiggyBac
1620	1	549	100	+	180D300M69D	ClusterDIPSY_277#DNA/TcMar-Tc1	ClusterDIPSY_396#DNA/TcMar-Tc1
1628	2	304	80.2	+	4D111M9D53M10D59M17I54M4D	ClusternewSSA1_408#DNA	ClusterMEDQ_1240#DNA
1628	2	290	80.3	+	2D104MD8M9D62MD49M17I54M	ClusterMEDQ_498#DNA	ClusterMEDQ_1240#DNA
1629	1	163	95.1	+	97I39MI16MD107M33I	ClusterMEDQ_2887#DNA/ISL2EU	ClusterMEAM_3468#DNA/ISL2EU
1630	2	60	100	+	D59M233I	ClusternewSSA1_1363#DNA/hAT	ClusterMEAM_1317#DNA/hAT
1630	2	284	98.2	+	17I262MD13M8D	ClusternewSSA1_1714#DNA/hAT	ClusterMEAM_1317#DNA/hAT
1631	1	257	81.2	+	D65M39I188M3D	ClusterMEDQ_1251#DNA	ClusterMEDQ_503#DNA
1634	1	288	100	.	=	ClusterMEDQ_1247#DNA/hAT-Ac	ClusterMEAM_1322#DNA/hAT-Ac
1636	6	282	86.9	+	2D135MD112M11I30M2D	ClusternewSSA1_1716#DNA/hAT-hAT5	ClusterMEDQ_1245#DNA/hAT-hAT5
1636	6	288	94.1	+	288M	ClusterMEAM_2994#DNA/hAT-hAT5	ClusterMEDQ_1245#DNA/hAT-hAT5
1636	6	297	93.9	+	14M9D274M	ClusterMEAM_2486#DNA/hAT-hAT5	ClusterMEDQ_1245#DNA/hAT-hAT5
1636	6	311	82.3	+	135MD123M22D30M	ClusterMEAM_4316#DNA/hAT-hAT5	ClusterMEDQ_1245#DNA/hAT-hAT5
1636	6	284	86.9	+	3D135MD112M11I30M3D	ClusternewSSA1_429#DNA/hAT-hAT5	ClusterMEDQ_1245#DNA/hAT-hAT5
1636	6	292	90.7	+	2D165MD71MI51M2D	ClusterMEAM_1994#DNA/hAT-hAT5	ClusterMEDQ_1245#DNA/hAT-hAT5
1637	2	293	81	+	96M20D95M13I82M	ClusterMEDQ_1821#DNA	ClusterMEAM_1327#DNA
1637	2	291	82.6	+	22M9D70M9D99M13I82M	ClusterMEAM_1314#DNA	ClusterMEAM_1327#DNA
1638	1	744	99.6	+	285M459D	ClusterACPIS_8051#DNA/P	ClusterMYPER_571#DNA/P
1639	1	279	96.4	+	6I279M	ClusterACPIS_2655#DNA/TcMar-Pogo	ClusterACPIS_1361#DNA/TcMar-Pogo
1641	1	294	93.7	+	4D13M2D15M3I146M3D105M6D	ClusterACPIS_7417#DNA/P	ClusterMYPER_1192#DNA/P
1642	1	279	100	+	279M2I	ClusterMEAM_2506#DNA	ClusternewSSA1_2205#DNA
1644	1	265	84.2	+	3D61M2I73M15I54M2I71M3D	ClusterMEAM_606#DNA	ClusterMEAM_4337#DNA
1646	1	287	85.5	+	18D106M32I39MI98M26D	ClusterACPIS_1293#DNA	ClusterACPIS_2660#DNA
1648	2	292	82.5	+	2I51MD49M11D66M11D103M2I	ClusternewSSA1_1692#DNA	ClusterMEDQ_1263#DNA
1648	2	289	84.8	+	4I49MD49M11D66M11D102M3I	ClusterMEAM_546#DNA	ClusterMEDQ_1263#DNA
1655	1	96	83.2	+	173I95MD	ClusterMEAM_4466#DNA	ClusternewSSA1_2214#DNA
1657	3	357	97.8	+	90D13MD253M	ClusterACPIS_10480#DNA/hAT-Ac	ClusterACPIS_2283#DNA/hAT-Ac
1657	3	1149	98.9	+	886D263M3I	ClusterACPIS_371#DNA/hAT-Ac	ClusterACPIS_2283#DNA/hAT-Ac
1657	3	334	99.6	+	92D242M24I	ClusterACPIS_294#DNA	ClusterACPIS_2283#DNA/hAT-Ac
1659	3	411	93.8	+	204D174MI33M56I	ClusterMEAM_2451#DNA/TcMar-Mariner	ClusterMEAM_1362#DNA/TcMar-Mariner
1659	3	453	97.3	+	195D258M6I	ClusterMEDQ_1876#DNA/TcMar-Mariner	ClusterMEAM_1362#DNA/TcMar-Mariner
1659	3	385	97.3	+	127D258M6I	ClusternewSSA1_2077#DNA/TcMar-Mariner	ClusterMEAM_1362#DNA/TcMar-Mariner
1660	1	264	99.2	+	264M	ClusterMEAM_1970#DNA/hAT-Ac	ClusterMEDQ_1272#DNA/hAT-Ac
1662	3	264	80.8	+	2D45M5I18MD114MD51MI29M3D	ClusterMEDQ_1228#DNA	ClusterMEAM_1367#DNA
1662	3	259	88.7	+	45M5I21MD115MD48MI28M	ClusternewSSA1_2732#DNA	ClusterMEAM_1367#DNA
1662	3	273	81.3	+	6D45M5I21MD47M2D69MD47MI28M6D	ClusterMEAM_3001#DNA	ClusterMEAM_1367#DNA
1663	3	255	83.7	+	241M8I14M	ClusterMEAM_653#DNA	ClusterMEDQ_1273#DNA
1663	3	264	80.5	+	189M9D52M8I14M	ClusterMEDQ_2790#DNA	ClusterMEDQ_1273#DNA
1663	3	255	83.7	+	241M8I14M	ClusterMEDQ_4449#DNA	ClusterMEDQ_1273#DNA
1668	5	257	80.5	+	3I103M3D151M3I	ClusterMEAM_642#DNA	ClusterMEAM_1374#DNA
1668	5	255	82.4	+	3I99MD155M3I	ClusternewSSA1_526#DNA	ClusterMEAM_1374#DNA
1668	5	253	83.8	+	4I91MD161M4I	ClusternewSSA1_1172#DNA	ClusterMEAM_1374#DNA
1668	5	255	80.8	+	3I95MD159M3I	ClusterMEAM_3920#DNA	ClusterMEAM_1374#DNA
1668	5	255	80.4	+	3I94MD160M3I	ClusterMEAM_3042#DNA	ClusterMEAM_1374#DNA
1672	1	256	90.3	+	I66M2I190M	ClusternewSSA1_536#DNA	ClusterMEAM_2534#DNA
1676	2	260	82.4	+	125M4D56M2I75M	ClusterMEAM_3024#DNA	ClusterMEDQ_1284#DNA
1676	2	260	84.9	+	3D185M2I71MD	ClusterMEAM_2011#DNA	ClusterMEDQ_1284#DNA
1680	2	264	80.1	+	5D66MI189M4D	ClusterMEDQ_2547#DNA	ClusterMEDQ_1290#DNA
1680	2	266	81.1	+	4D64M3D125MI66M4D	ClusterMEAM_4347#DNA	ClusterMEDQ_1290#DNA
1682	3	253	84.6	+	3I46M3D92MD111M3I	ClusterMEDQ_1871#DNA	ClusterMEAM_1388#DNA
1682	3	249	82	+	3I13MI124MD111M3I	ClusterMEDQ_2373#DNA	ClusterMEAM_1388#DNA
1682	3	252	80.6	+	3I50MI87MD95M3D16M3I	ClusterMEDQ_854#DNA	ClusterMEAM_1388#DNA
1686	1	255	87.5	+	255M	ClusterMEAM_3504#DNA	ClusterMEAM_5164#DNA
1687	1	228	83.5	+	9I167M8I61M10I	ClusterACPIS_6426#DNA/TcMar-m44	ClusterACPIS_8519#DNA/TcMar-m44
1689	1	947	92.8	+	684D84M6D8M2D163M	ClusterACPIS_6877#RC/Helitron	ClusterMYPER_3700#RC/Helitron
1698	1	249	99.6	+	249M	ClusterMEDQ_4465#RC/Helitron	ClusterMEAM_1398#RC/Helitron
1699	2	507	93.6	+	249M258D	ClusterMEAM_5039#DNA/TcMar-Fot1	ClusterMEDQ_1304#DNA/TcMar-Fot1
1699	2	1179	89.6	+	249M930D	ClusternewSSA1_2924#DNA/TcMar-Fot1	ClusterMEDQ_1304#DNA/TcMar-Fot1
1701	5	117	80.3	+	3I117M126I	ClusterDIPSY_2707#RC/Helitron	ClusterDIPSY_4260#RC/Helitron
1701	5	99	87	+	3I88MI11M143I	ClusterDIPSY_5383#RC/Helitron	ClusterDIPSY_4260#RC/Helitron
1701	5	90	87.4	+	3D87M159I	ClusterDIPSY_5389#RC/Helitron	ClusterDIPSY_4260#RC/Helitron
1701	5	90	87.8	+	90M156I	ClusterDIPSY_4410#RC/Helitron	ClusterDIPSY_4260#RC/Helitron
1701	5	93	86	+	3I93M150I	ClusterDIPSY_3337#RC/Helitron	ClusterDIPSY_4260#RC/Helitron
1702	1	207	82.7	+	45I128M4I23MD46M9D	ClusterMYPER_1178#RC/Helitron	ClusterACPIS_2710#RC/Helitron
1709	2	413	100	+	170D243M	ClusterDIPSY_366#DNA/TcMar-Tc1	ClusterDIPSY_2291#DNA/TcMar-Tc1
1709	2	219	99.5	+	24I219M	ClusterDIPSY_3780#DNA/TcMar-Tc1	ClusterDIPSY_2291#DNA/TcMar-Tc1
1715	2	248	91.7	+	6D52MD31M4I152M6D	ClusterACPIS_6407#DNA	ClusterACPIS_2723#DNA
1715	2	251	89.6	+	7D58M2D25M4I152M7D	ClusterACPIS_11631#DNA	ClusterACPIS_2723#DNA
1717	1	65	84.8	+	165I25MI40M5I	ClusternewSSA1_1914#DNA/Mariner	ClusterMEDQ_1318#DNA/Mariner
1724	3	193	83.4	+	21I109MD83M21I	ClusterMEAM_1451#DNA	ClusterMEDQ_1324#DNA
1724	3	234	85	+	234M	ClusterMEAM_4794#DNA	ClusterMEDQ_1324#DNA
1724	3	237	87.3	+	181MD39M2D14M	ClusternewSSA1_4494#DNA	ClusterMEDQ_1324#DNA
1725	1	1164	95.2	+	411D231M522D	ClusternewSSA1_2440#DNA/PiggyBac	ClusterMEDQ_4845#DNA/PiggyBac
1734	1	216	80.9	+	I63M4D14M10I134MD	ClusternewSSA1_2285#DNA	ClusterMEAM_1429#DNA
1736	1	185	84.8	+	18I20M7I143M5I22M5I	ClusternewSSA1_3233#DNA/EnSpm/CACTA	ClusternewSSA1_4505#DNA/EnSpm/CACTA
1738	1	216	96.3	+	216M	ClusterMYPER_4583#DNA/hAT-Tol2	ClusterACPIS_2759#DNA/hAT-Tol2
1739	5	186	82.4	+	23I13MI31M5D27MI64M16D30M25I	ClusterMYPER_5026#DNA/hAT-Tip100	ClusterMYPER_3247#DNA/hAT-Tip100
1739	5	200	84.8	+	12I57M2D26MI66M7D34M3I8M8I	ClusterMYPER_4586#DNA/hAT-Tip100	ClusterMYPER_3247#DNA/hAT-Tip100
1739	5	175	90.9	+	23I43M2D29MI66M7D28M25I	ClusterMYPER_2220#DNA/hAT-Tip100	ClusterMYPER_3247#DNA/hAT-Tip100
1739	5	191	84.8	+	21I34MD5M2D50M14D46M3D36M23I	ClusterMYPER_4166#DNA/hAT-Tip100	ClusterMYPER_3247#DNA/hAT-Tip100
1739	5	179	87.3	+	23I14MD29M2I11M7D83M6D28M25I	ClusterMYPER_626#DNA/hAT-Tip100	ClusterMYPER_3247#DNA/hAT-Tip100
1743	3	209	86.9	+	I36M2D12M6I27MD24M2I6MD97M3D	ClusterMEDQ_2866#DNA/TcMar-Tc1	ClusternewSSA1_1248#DNA/TcMar-Tc1
1743	3	189	94.8	+	2I80M2D22M2I8MD76M21I	ClusterMEAM_2136#DNA/TcMar-Tc1	ClusternewSSA1_1248#DNA/TcMar-Tc1
1743	3	150	92.9	+	11D87MD17M2I8MD25M72I	ClusterMEDQ_1381#DNA/Mariner	ClusternewSSA1_1248#DNA/TcMar-Tc1
1744	1	216	95.9	+	5M3D145MI46M3D14M	ClusterMEAM_713#DNA/EnSpm/CACTA	ClusternewSSA1_2772#DNA/EnSpm/CACTA
1745	1	205	90.3	+	4I62MI36MD41MD64M2I	ClusterMEAM_716#DNA	ClusternewSSA1_2280#DNA
1750	4	218	85.2	+	2I70M4I36MI27M19D66M2I	ClusterMEAM_5188#DNA	ClusterMEDQ_2920#DNA
1750	4	204	96.1	+	2I65MI46MI93M	ClusterMEAM_1434#DNA	ClusterMEDQ_2920#DNA
1750	4	218	92.8	+	6D111MI96M5D	ClusternewSSA1_1813#DNA	ClusterMEDQ_2920#DNA
1750	4	226	85.5	+	2I94M23D18MI91M2I	ClusterMEAM_4796#DNA	ClusterMEDQ_2920#DNA
1754	2	199	91	+	5I16M2D181M4I	ClusterACPIS_7508#DNA/hAT	ClusterACPIS_2781#DNA/hAT
1754	2	222	88	+	12D21M6I122MD27MD30M8D	ClusterACPIS_11676#DNA/hAT	ClusterACPIS_2781#DNA/hAT
1755	1	162	100	+	42I162M	ClusterDIPSY_2036#DNA/TcMar-Fot1	ClusterDIPSY_1321#DNA/TcMar-Fot1
1759	1	410	92.8	+	258D11MD9MD63MI67M49I	ClusterACPIS_8346#DNA/hAT	ClusterMYPER_1720#DNA/hAT
1761	2	442	96	+	98MD101M242D	ClusterMEDQ_4735#DNA	ClusternewSSA1_2286#DNA
1761	2	442	96	+	98MD101M242D	ClusterMEAM_3407#DNA	ClusternewSSA1_2286#DNA
1762	28	169	91.4	+	13I108MD23MI14M4I23M11I	ClusterACPIS_8624#DNA/hAT-Tip100	ClusterACPIS_6460#DNA/hAT-Tip100
1762	28	184	88.6	+	15I27M2D101MD16M2D35M3I	ClusterACPIS_4119#DNA/hAT-Tip100	ClusterACPIS_6460#DNA/hAT-Tip100
1762	28	180	81.3	+	7I42M6I7M3I31M2D22M4D45M4I27M3I	ClusterACPIS_4122#DNA/hAT-Tip100	ClusterACPIS_6460#DNA/hAT-Tip100
1762	28	178	89.3	+	13I29M2D79MD46M2D19M11I	ClusterACPIS_4126#DNA/hAT-Tip100	ClusterACPIS_6460#DNA/hAT-Tip100
1762	28	161	82.1	+	18I35M12I59MD45M9D12M16I	ClusterACPIS_11738#DNA/hAT-Tip100	ClusterACPIS_6460#DNA/hAT-Tip100
1762	28	153	85.5	+	19I34M12I102M4D13M17I	ClusterACPIS_2858#DNA/hAT-Tip100	ClusterACPIS_6460#DNA/hAT-Tip100
1762	28	168	91.3	+	14I25MD85MD35M5I21M12I	ClusterACPIS_5326#DNA/hAT-Tip100	ClusterACPIS_6460#DNA/hAT-Tip100
1762	28	174	92	+	15I106MD17MI31M5D14M13I	ClusterACPIS_10683#DNA/hAT-Tip100	ClusterACPIS_6460#DNA/hAT-Tip100
1762	28	180	84.2	+	12I30M7D79MD41M3I22M10I	ClusterACPIS_8609#DNA/hAT-Tip100	ClusterACPIS_6460#DNA/hAT-Tip100
1762	28	172	88	+	18I28M9D75MD24M2D14M3I19M16I	ClusterACPIS_10685#DNA/hAT-Tip100	ClusterACPIS_6460#DNA/hAT-Tip100
1762	28	175	81.7	+	6I43M7I68MD35M4I28M6I	ClusterACPIS_6480#DNA/hAT-Tip100	ClusterACPIS_6460#DNA/hAT-Tip100
1762	28	193	82.9	+	15I106M22D48M2D15M13I	ClusterACPIS_8587#DNA/hAT-Tip100	ClusterACPIS_6460#DNA/hAT-Tip100
1762	28	165	89	+	14I88M2I17MD23MI14M4I22M12I	ClusterACPIS_9683#DNA/hAT-Tip100	ClusterACPIS_6460#DNA/hAT-Tip100
1762	28	182	84.9	+	15I27M15D79MD42M3I18M13I	ClusterACPIS_6475#DNA/hAT-Tip100	ClusterACPIS_6460#DNA/hAT-Tip100
1762	28	180	87.6	+	8I8MD33M3I69MD44M2I24M6I	ClusterACPIS_8610#DNA/hAT-Tip100	ClusterACPIS_6460#DNA/hAT-Tip100
1762	28	192	89.6	+	3I118MD18MI55M2I	ClusterACPIS_1437#DNA/hAT-Tip100	ClusterACPIS_6460#DNA/hAT-Tip100
1762	28	178	89.4	+	15I27MI81M4D14M6D46M13I	ClusterACPIS_5314#DNA/hAT-Tip100	ClusterACPIS_6460#DNA/hAT-Tip100
1762	28	164	89	+	14I35M6I66MD23MI14MI25M12I	ClusterACPIS_2845#DNA/hAT-Tip100	ClusterACPIS_6460#DNA/hAT-Tip100
1762	28	194	87.2	+	7I38M9D76MD48MI22M5I	ClusterACPIS_8585#DNA/hAT-Tip100	ClusterACPIS_6460#DNA/hAT-Tip100
1762	28	170	84	+	15I38M4I64MD23MI14M5D25M13I	ClusterACPIS_10688#DNA/hAT-Tip100	ClusterACPIS_6460#DNA/hAT-Tip100
1762	28	150	80.4	+	17I36M12I34MI44MI13M4I23M12I	ClusterMYPER_3694#DNA/hAT-Tip100	ClusterACPIS_6460#DNA/hAT-Tip100
1762	28	169	86.8	+	18I31M6D32M4D40MD18MI26M4I11M16I	ClusterACPIS_2839#DNA/hAT-Tip100	ClusterACPIS_6460#DNA/hAT-Tip100
1762	28	173	82.9	+	14I41MD69MD35M2I26M10I	ClusterACPIS_6481#DNA/hAT-Tip100	ClusterACPIS_6460#DNA/hAT-Tip100
1762	28	173	86	+	7I38M10I66MD40M3I20MD7M6I	ClusterACPIS_9673#DNA/hAT-Tip100	ClusterACPIS_6460#DNA/hAT-Tip100
1762	28	171	83.1	+	11I133MI14M5I24M9I	ClusterACPIS_8621#DNA/hAT-Tip100	ClusterACPIS_6460#DNA/hAT-Tip100
1762	28	166	93.5	+	15I106MD45M4I14M13I	ClusterACPIS_9681#DNA/hAT-Tip100	ClusterACPIS_6460#DNA/hAT-Tip100
1762	28	164	92.2	+	18I66M3D37MD46M3I11M16I	ClusterACPIS_5333#DNA/hAT-Tip100	ClusterACPIS_6460#DNA/hAT-Tip100
1762	28	161	85.1	+	13I33M9I66MD40M4I21M11I	ClusterACPIS_9688#DNA/hAT-Tip100	ClusterACPIS_6460#DNA/hAT-Tip100
1763	4	183	88	+	8I38MD9MD103MD30M7I	ClusterACPIS_2807#DNA/hAT-Tip100	ClusterACPIS_1436#DNA/hAT-Tip100
1763	4	190	88	+	3I55MD17MI117M2I	ClusterACPIS_5299#DNA/hAT-Tip100	ClusterACPIS_1436#DNA/hAT-Tip100
1763	4	167	93.5	+	15I43MD35M2D43M2I43M14I	ClusterACPIS_5328#DNA/hAT-Tip100	ClusterACPIS_1436#DNA/hAT-Tip100
1763	4	179	89.4	+	8I38MD7MD104MI28M9I	ClusterACPIS_8612#DNA/hAT-Tip100	ClusterACPIS_1436#DNA/hAT-Tip100
1764	1	531	88	+	339D192M	ClusterMYPER_3129#RC/Helitron	ClusterACPIS_5293#RC/Helitron
1766	1	195	92.8	+	28M3D164M	ClusterMYPER_3261#DNA/hAT-Tag1	ClusterMYPER_1186#DNA/hAT-Tag1
1775	2	200	93.5	+	84MD20M12D83M	ClusterMEDQ_652#DNA	ClusterMEAM_1439#DNA
1775	2	203	87.2	+	8D82M9D14M8I83M7D	ClusterMEDQ_4490#DNA	ClusterMEAM_1439#DNA
1776	3	156	90.6	+	27I138M4I17MD	ClusterMYPER_5033#DNA/TcMar-Tigger	ClusterMYPER_1188#DNA/TcMar-Tigger
1776	3	1008	90.9	+	822D186M	ClusterACPIS_1978#DNA/TcMar-Tigger	ClusterMYPER_1188#DNA/TcMar-Tigger
1776	3	261	89.8	+	75D186M	ClusterACPIS_7446#DNA/TcMar-Tigger	ClusterMYPER_1188#DNA/TcMar-Tigger
1778	2	1508	89.7	+	647D120M12I53M688D	ClusternewSSA1_4179#DNA	ClusterMEAM_1458#DNA
1778	2	791	84.3	+	507D109MI10M12I53M112D	ClusterMEDQ_203#DNA	ClusterMEAM_1458#DNA
1779	1	211	84.8	+	22I7MI7MI14M7I78MD11M3I34M59D	ClusterMYPER_3248#DNA/hAT-Tip100	ClusterACPIS_5304#DNA/hAT-Tip100
1780	1	176	93.3	+	2I111M3I36MI29MI	ClusternewSSA1_649#DNA/TcMar-Tc2	ClusternewSSA1_4528#DNA/TcMar-Tc2
1783	3	163	83.7	+	4I39MI41M5I35MI26M2I22M4I	ClusterMEDQ_1365#DNA/TcMar-Tigger	ClusternewSSA1_648#DNA/TcMar-Tigger
1783	3	215	88.9	+	19D43MI44M2I63M2I25M21D	ClusternewSSA1_1247#DNA/TcMar-Tigger	ClusternewSSA1_648#DNA/TcMar-Tigger
1783	3	149	83.2	+	15I28MI37MI9M7I32MI22M2I21M4I	ClusterMEAM_5219#DNA/TcMar-Tigger	ClusternewSSA1_648#DNA/TcMar-Tigger
1789	1	288	85.5	+	159M12D15M102D	ClusterMEDQ_2785#RC/Helitron	ClusternewSSA1_1289#RC/Helitron
1790	7	187	87.7	+	3I22M17D148MI	ClusterACPIS_4131#DNA/TcMar-Pogo	ClusterACPIS_7544#DNA/TcMar-Pogo
1790	7	186	85.5	+	4I35M17D32MD101M2I	ClusterACPIS_7527#DNA/TcMar-Pogo	ClusterACPIS_7544#DNA/TcMar-Pogo
1790	7	192	84.8	+	I4MD20M17D149MD	ClusterACPIS_2794#DNA/TcMar-Pogo	ClusterACPIS_7544#DNA/TcMar-Pogo
1790	7	204	83.8	+	7D25M17D149M6D	ClusterACPIS_7505#DNA/TcMar-Pogo	ClusterACPIS_7544#DNA/TcMar-Pogo
1790	7	177	93.1	+	D174M2D	ClusterACPIS_8614#DNA/TcMar-Pogo	ClusterACPIS_7544#DNA/TcMar-Pogo
1790	7	184	82.6	+	5I20M17D47MD99M3I	ClusterACPIS_2805#DNA/TcMar-Pogo	ClusterACPIS_7544#DNA/TcMar-Pogo
1790	7	163	93.9	+	7I69M2D92M6I	ClusterACPIS_9684#DNA/TcMar-Pogo	ClusterACPIS_7544#DNA/TcMar-Pogo
1795	2	164	88.7	+	D103M2I34M6I23M3D	ClusterACPIS_5332#DNA/hAT-Tip100	ClusterACPIS_9678#DNA/hAT-Tip100
1795	2	167	88.9	+	2D29M3D70M6I37M2I24M2D	ClusterACPIS_6488#DNA/hAT-Tip100	ClusterACPIS_9678#DNA/hAT-Tip100
1801	1	165	100	.	=	ClusterMEDQ_675#DNA/hAT	ClusterMEAM_1459#DNA/hAT
1806	3	155	80.9	+	24D28MD102M30I	ClusternewSSA1_4102#DNA/EnSpm/CACTA	ClusterMEDQ_1405#DNA/EnSpm/CACTA
1806	3	145	89.2	+	22D22M7I101M30I	ClusterMEDQ_738#DNA/EnSpm/CACTA	ClusterMEDQ_1405#DNA/EnSpm/CACTA
1806	3	123	91.9	+	5I123M32I	ClusterMEAM_4014#DNA/EnSpm/CACTA	ClusterMEDQ_1405#DNA/EnSpm/CACTA
1816	2	137	99.2	+	21I129M8D	ClusterMEAM_4446#RC/Helitron	ClusterMEDQ_4886#RC/Helitron
1816	2	206	88.1	+	55D90MD60M	ClusternewSSA1_3239#RC/Helitron	ClusterMEDQ_4886#RC/Helitron
1817	2	146	88.7	+	77MD7MD22M2I12M2I11M4I12M3D	ClusterMEDQ_3315#RC/Helitron	ClusternewSSA1_2833#RC/Helitron
1817	2	153	89.4	+	77MD7MD52M3I10M5D	ClusterMEAM_3574#RC/Helitron	ClusternewSSA1_2833#RC/Helitron
1823	4	154	84.9	+	2D23MI64MD57M7D	ClusterMEDQ_1952#DNA/hAT	ClusterMEAM_1493#DNA/hAT
1823	4	159	86.3	+	8D28M2I54MD61M7D	ClusternewSSA1_1297#DNA/hAT	ClusterMEAM_1493#DNA/hAT
1823	4	144	88.2	+	88MD55M2I	ClusterMEAM_776#DNA/hAT	ClusterMEAM_1493#DNA/hAT
1823	4	166	80.3	+	10D88MD42MD15M9D	ClusterMEAM_3987#DNA/hAT	ClusterMEAM_1493#DNA/hAT
1824	1	144	99.3	+	144M	ClusterMEDQ_1385#DNA/TcMar-Tigger	ClusterMEAM_1496#DNA/TcMar-Pogo
1828	1	1856	87.1	+	1589D113MD25M128D	ClusterACPIS_1707#RC/Helitron	ClusterACPIS_2871#RC/Helitron
1830	1	260	97.7	+	I114MD16M129D	ClusterMEDQ_4830#DNA	ClusternewSSA1_1322#DNA
1831	1	132	98.3	+	9I117M15D	ClusterMEDQ_3754#DNA/PiggyBac	ClusterMEAM_5233#DNA/PiggyBac
1832	12	113	97.3	+	6I113M6I	ClusterACPIS_1521#DNA/hAT-Tip100	ClusterACPIS_2881#DNA/hAT-Tip100
1832	12	114	94.7	+	5I114M6I	ClusterACPIS_9735#DNA/hAT-Tip100	ClusterACPIS_2881#DNA/hAT-Tip100
1832	12	110	86.4	+	8I67MD42M8I	ClusterACPIS_5378#DNA/hAT-Tip100	ClusterACPIS_2881#DNA/hAT-Tip100
1832	12	112	82.1	+	10I21M7D84M10I	ClusterACPIS_9736#DNA/hAT-Tip100	ClusterACPIS_2881#DNA/hAT-Tip100
1832	12	114	92.1	+	9I86M7D21M9I	ClusterACPIS_11781#DNA/hAT-Tip100	ClusterACPIS_2881#DNA/hAT-Tip100
1832	12	107	96.3	+	9I107M9I	ClusterACPIS_2893#DNA/hAT-Tip100	ClusterACPIS_2881#DNA/hAT-Tip100
1832	12	107	96.3	+	9I107M9I	ClusterACPIS_2895#DNA/hAT-Tip100	ClusterACPIS_2881#DNA/hAT-Tip100
1832	12	107	93.5	+	9I107M9I	ClusterACPIS_4190#DNA/hAT-Tip100	ClusterACPIS_2881#DNA/hAT-Tip100
1832	12	107	89.7	+	9I107M9I	ClusterACPIS_2894#DNA/hAT-Tip100	ClusterACPIS_2881#DNA/hAT-Tip100
1832	12	99	88.9	+	14I20M2D77M14I	ClusterACPIS_9743#DNA/hAT-Tip100	ClusterACPIS_2881#DNA/hAT-Tip100
1832	12	115	93	+	8I15M6D94M8I	ClusterACPIS_11779#DNA	ClusterACPIS_2881#DNA/hAT-Tip100
1832	12	107	96.3	+	9I107M9I	ClusterACPIS_10739#DNA/hAT-Tip100	ClusterACPIS_2881#DNA/hAT-Tip100
1833	1	612	91.1	+	54D123M435D	ClusterACPIS_3581#RC/Helitron	ClusterMYPER_3273#RC/Helitron
1837	1	207	97.5	+	87D120M	ClusterACPIS_7502#DNA/P	ClusterACPIS_4624#DNA/P
1839	3	107	93.5	+	4I107M5I	ClusterMEDQ_1417#DNA/hAT	ClusterMEAM_839#DNA/hAT
1839	3	236	86.2	+	15D47M3I66M108D	ClusternewSSA1_3219#DNA/hAT	ClusterMEAM_839#DNA/hAT
1839	3	65	96.9	+	7I65M44I	ClusternewSSA1_1361#DNA/hAT	ClusterMEAM_839#DNA/hAT
1845	1	835	94.1	+	39M2I61M735D	ClusternewSSA1_4495#RC/Helitron	ClusterMEDQ_236#RC/Helitron
1851	1	1525	95.5	+	2498I448M6I181M20I804M6D11M75D	ClusterACPIS_9908#RC/Helitron	ClusterACPIS_3532#RC/Helitron
1856	1	930	94.6	+	1191I780MD31M2I42MD10MD12MD5MD13M4D20MD7M1094I	ClusterACPIS_10065#DNA/MULE-MuDR	ClusterACPIS_2945#DNA/MULE-MuDR
1858	2	795	97.9	+	1878I795M210I	ClusternewSSA1_2466#RC/Helitron	ClusterMEDQ_3374#RC/Helitron
1858	2	447	98.4	+	447M2436I	ClusternewSSA1_4334#RC/Helitron	ClusterMEDQ_3374#RC/Helitron
1860	1	2220	84.8	+	580I20M9D126M2D15M3I86MD9M3D41M2D87MD11MD29MD8MD6M2D42MD42MD42MI9MD6MD44M2D73M2D17MD21MD43MD18MD54MD18MD14MD29MD13MD10M2D38MD44M3D18MD60MD6M3D47MD22MD11MD42M54D56MD162M2D51MD41MD8MD35MD60M2D12MD66MD86MD22M2D50MD11MI71MD26MD82MD34M12I	ClusterMYPER_1262#DNA/P	ClusterACPIS_5443#DNA/P
1868	1	936	94.2	+	1367I74MI82MD59MD264M2D54MD42MD264MI42M3D46M	ClusterMEDQ_1575#DNA/Maverick	ClusterMEAM_3647#DNA/Maverick
1869	1	741	82.3	+	213I27MD32MI186MI163M9I121M15D76MI57M2I63M1329I	ClusterMYPER_3963#DNA/P	ClusterACPIS_8757#DNA/P
1870	2	2069	85.2	+	209I32MD32M2D76MD59MD57M2D20MD16MD10MD22MD361M3I26MI10MD319M2D23M9D15MD15MD9MD47MD25MD23MD22M2D5M2D28MD46M3D34M2D26M2D24MI42MI25MD19MD22M10I50M7D21MD21M4D26M2D15M5D11M3D15MD41M2I18M3D20M4D125M2D27M3D18M2D21MD16M2D12MD6MD6MD24M38I	ClusterACPIS_6652#DNA/P	ClusterACPIS_1637#DNA/P
1870	2	2058	82.1	+	209I32MD29MI78MD59MD57M2D20MD16MD9MD23MD162M4I188M3I32MI10M2I316M2D25M9D15MD15MD9MD47MD25MD23MD23M3D32MD46M3D38M2D22M2D24MI42MI18MD26MD22M10I50M7D21MD36M6D26M5D11M3D15MD41M2I18M3D20M4D125M2D27M3D18M2D21MD16M2D12MD4MD8MD24M38I	ClusterMYPER_3342#DNA/P	ClusterACPIS_1637#DNA/P
1875	1	2595	92.9	+	3D16M2D128MI97MD75M2I31MD28MD139MI16MD42MD40MD26MI86MI36MD24MD272MI13MI57MI60M2I8MI67MI24MI18MI54MI57MI10MI45MI41MI66MD42M2D16MI80MI75M7I69MI45MI63M2D43MD12M2D17M2D100M434D	ClusterMEAM_2178#DNA/Academ	ClusterMEDQ_1500#DNA/Academ
1878	2	1131	84.9	+	503I21MI210MD218M6I109M10I143MI126M2I286M5I17M493I	ClusterMYPER_843#DNA/P	ClusterACPIS_208#DNA/P
1878	2	762	89	+	1396I13M7D742M	ClusterMYPER_1474#DNA/P	ClusterACPIS_208#DNA/P
1879	2	1419	91.6	+	42I707MI181MD129M3I401M663I	ClusternewSSA1_2906#DNA/P	ClusterMEDQ_2975#DNA/P
1879	2	1440	98.8	+	687I1440M	ClusterMEDQ_1538#DNA/P	ClusterMEDQ_2975#DNA/P
1880	4	2121	99.5	+	2121M	ClusterMEAM_3206#DNA/P	ClusterMEDQ_902#DNA/P
1880	4	452	97.8	+	666I452M1003I	ClusternewSSA1_3908#DNA/P	ClusterMEDQ_902#DNA/P
1880	4	2121	99.7	+	2121M	ClusterMEDQ_2525#DNA/P	ClusterMEDQ_902#DNA/P
1880	4	2124	97.3	+	3D2121M	ClusterMEAM_3205#DNA/P	ClusterMEDQ_902#DNA/P
1881	1	1710	98.2	+	327I1452MI132MI78MI48M75I	ClusterACPIS_1682#DNA/P	ClusterMYPER_1266#DNA/P
1895	1	2260	90.2	+	1103M7I19MI21M2I16M4D689M408D	ClusterMYPER_3332#DNA/P	ClusterACPIS_3039#DNA/P
1896	1	1845	94.8	+	560MI245MD511MD126M5I74MI327M6I	ClusterMYPER_3796#DNA/hAT-Ac	ClusterACPIS_4329#DNA/hAT-Ac
1898	3	856	83.8	+	447I137MI51MD281M2I111MD274M528I	ClusterMYPER_3486#DNA/hAT-Ac	ClusterACPIS_3043#DNA/hAT-Ac
1898	3	1839	97.1	+	434M6D596MD802M	ClusterACPIS_1886#DNA/hAT-Ac	ClusterACPIS_3043#DNA/hAT-Ac
1898	3	726	90.8	+	514I19M4D275M8D82MD138MD198M606I	ClusterMYPER_1495#DNA/hAT-Ac	ClusterACPIS_3043#DNA/hAT-Ac
1899	1	1933	99	+	111D656MD670MD494M	ClusterACPIS_10850#DNA/hAT-Ac	ClusterACPIS_3047#DNA/hAT-Ac
1901	3	267	80.9	+	1551I218M15D34M	ClusterACPIS_6097#RC/Helitron	ClusterMYPER_4276#RC/Helitron
1901	3	1014	92.4	+	799I189MI461MI318M12D34M	ClusterMYPER_3452#RC/Helitron	ClusterMYPER_4276#RC/Helitron
1901	3	395	81.8	+	1426I98M3D245M15D34M	ClusterACPIS_1231#RC/Helitron	ClusterMYPER_4276#RC/Helitron
1902	2	308	93.9	+	1470I14M4I294M15I	ClusterACPIS_1270#DNA/hAT-hobo	ClusterMYPER_1293#DNA/hAT-hobo
1902	2	531	96.6	+	1266I531M	ClusterACPIS_11307#DNA/hAT-hobo	ClusterMYPER_1293#DNA/hAT-hobo
1905	1	1848	93.6	+	90D1758M	ClusterMYPER_735#DNA/hAT-Blackjack	ClusterACPIS_10873#DNA/hAT-Blackjack
1906	1	1779	92.4	+	405M7D16MI1330M21D	ClusterMYPER_3362#DNA/hAT-Blackjack	ClusterACPIS_3054#DNA/TIR
1909	2	700	84.1	+	42I459M17I241M973I	ClusterMYPER_361#DNA/hAT-Ac	ClusterACPIS_3055#DNA/hAT-Ac
1909	2	333	91	+	402I196M3D134M1000I	ClusterACPIS_6282#DNA/hAT-Ac	ClusterACPIS_3055#DNA/hAT-Ac
1910	1	303	85.3	+	45D258M1463I	ClusterACPIS_10536#DNA/hAT-Ac	ClusterMYPER_1270#DNA/hAT-Tol2
1911	1	1719	100	.	=	ClusterMYPER_1302#DNA/TIR	ClusterMYPER_128#DNA/hAT-Tip100
1913	2	1709	99.1	+	1709M	ClusterACPIS_4347#DNA/P	ClusterACPIS_9877#DNA/P
1913	2	1323	96.5	+	387I612M5I705M6D	ClusterMYPER_4724#DNA/P	ClusterACPIS_9877#DNA/P
1915	1	1644	92	+	295M19I26M26I968M3I41M10I314M	ClusterACPIS_1744#DNA/hAT-Ac	ClusterMYPER_1304#DNA/hAT-Ac
1916	1	1751	94.2	+	186I282M6D299MI182M7I745M237D	ClusterMYPER_4281#DNA/P	ClusterACPIS_3172#DNA/P
1918	2	747	93.2	+	531I293M21D128M2I16MD288M432I	ClusterMYPER_3513#DNA/hAT-Tol2	ClusterACPIS_4349#DNA/hAT-Tol2
1918	2	429	96.3	+	429M1261I	ClusterMYPER_4066#DNA/hAT-Tol2	ClusterACPIS_4349#DNA/hAT-Tol2
1921	2	1462	90.8	+	144I276M2I144M6D106MD75MD45M2D43M17I203M8I246M47I314M	ClusterMYPER_169#DNA/hAT-Ac	ClusterACPIS_3071#DNA/hAT-Ac
1921	2	774	88.4	+	896I774M	ClusterMYPER_4825#DNA/hAT-Ac	ClusterACPIS_3071#DNA/hAT-Ac
1923	1	1656	99.3	+	1656M	ClusterACPIS_1918#DNA/TcMar-Fot1	ClusterACPIS_1743#DNA/TcMar-Fot1
1924	1	1473	99.7	+	1473M156I	ClusterMYPER_1993#DNA/TcMar-Fot1	ClusterACPIS_3081#DNA/TIR
1927	1	219	97.3	+	532I12MI207M837I	ClusterACPIS_6438#DNA/P	ClusterACPIS_9176#DNA/P
1928	1	828	82.3	+	198I343M2I38M2D43MI108M5I37M4D55M12I62M4I83M7D46M542I	ClusterACPIS_6934#DNA/hAT-Ac	ClusterMYPER_4294#DNA/hAT-Ac
1931	1	450	91.1	+	904I130M3D178MI103M4D32M220I	ClusterMEAM_5060#DNA/hAT-Ac	ClusterMEDQ_131#DNA/hAT-Ac
1934	2	1131	99.1	+	272MD858M423I	ClusterACPIS_7903#DNA/TcMar-Fot1	ClusterACPIS_232#DNA/TcMar-Fot1
1934	2	243	90.9	+	683I130M9I113M618I	ClusterMYPER_4145#DNA/TcMar-Fot1	ClusterACPIS_232#DNA/TcMar-Fot1
1937	2	2116	85	+	72D21M3I127M6D383MI268M53I12M52I20M18I117M12I49M7I23M12I122MI15M2I24M7I185M672D	ClusterACPIS_1668#DNA/P	ClusterACPIS_3103#DNA/P
1937	2	2154	86.2	+	72D147M6D656M53I12M77I589M672D	ClusterMYPER_2291#DNA/P	ClusterACPIS_3103#DNA/P
1939	1	456	94.6	+	155M3I301M1052I	ClusterMYPER_1049#RC/Helitron	ClusterMYPER_1048#RC/Helitron
1940	2	483	100	+	1027I483M	ClusterACPIS_9325#DNA/TcMar-Fot1	ClusterACPIS_7797#DNA/TcMar-Fot1
1940	2	1462	83	+	6I314M2I18M2I7M26I32MD24M4D31M10I8M2I8M7I20M4I781MI25M7D182M	ClusterMYPER_1873#DNA/TcMar-Fot1	ClusterACPIS_7797#DNA/TcMar-Fot1
1943	1	426	99.1	+	1069I426M	ClusterACPIS_6156#DNA/hAT-Ac	ClusterACPIS_9913#DNA/hAT-Ac
1944	1	341	99.7	+	829I341M324I	ClusternewSSA1_2162#DNA/TcMar-Fot1	ClusterMEAM_127#DNA/TIR
1947	1	1763	87.6	+	120D283M32I12M15I105M2D20M2D164MI732M18D119M186D	ClusterMYPER_4280#DNA/P	ClusterACPIS_6723#DNA/P
1949	1	1548	97.4	+	66D1482M	ClusterMYPER_1851#DNA/hAT-Tag1	ClusterACPIS_3114#DNA/TIR
1950	2	976	97.8	+	451MD524M504I	ClusterMYPER_4361#DNA/TcMar-Tigger	ClusterMYPER_1324#DNA/TIR
1950	2	975	97.6	+	975M504I	ClusterACPIS_478#DNA/TcMar-Tigger	ClusterMYPER_1324#DNA/TIR
1952	1	1473	95.3	+	1152M9D312M	ClusterMYPER_2882#DNA/hAT-Ac	ClusterACPIS_3119#DNA/TIR
1956	1	1300	85.6	+	252I187M6I67MI516MD424M105D	ClusterACPIS_1855#DNA/hAT-Ac	ClusterMYPER_1330#DNA/hAT-Ac
1957	1	357	99.4	+	1089I357M3I	ClusterDIPSY_5660#DNA/P	ClusterDIPSY_1554#DNA/P
1958	2	267	87.6	+	1108I267M69I	ClusternewSSA1_2223#RC/Helitron	ClusterMEDQ_1537#RC/Helitron
1958	2	2865	90.4	+	1601D48M16D33M12D21M3D756M2I160MD214M210I	ClusterMEAM_4057#RC/Helitron	ClusterMEDQ_1537#RC/Helitron
1963	1	888	95.6	+	472MD415M543I	ClusterMYPER_4375#DNA/hAT-Ac	ClusterACPIS_6204#DNA/hAT-Ac
1965	2	896	96.9	+	324I6MD55MD6MD107MD154MD41MD39MD28MI453M214I	ClusterACPIS_7979#DNA/TcMar-Pogo	ClusterACPIS_3122#DNA/TcMar-Pogo
1965	2	537	87.6	+	795I92MD415M3I29M94I	ClusterMYPER_1018#DNA/TcMar-Pogo	ClusterACPIS_3122#DNA/TcMar-Pogo
1968	3	537	90.4	+	78D17M19D6M2D355MI60M954I	ClusterACPIS_8212#DNA/hAT-Ac	ClusterACPIS_1823#DNA/hAT-Ac
1968	3	381	96.3	+	373I381M639I	ClusterACPIS_10451#DNA/hAT-Ac	ClusterACPIS_1823#DNA/hAT-Ac
1968	3	696	90.4	+	766I627M69D	ClusterACPIS_8077#DNA/hAT-hobo	ClusterACPIS_1823#DNA/hAT-Ac
1973	5	498	91	+	135I140MI226M11D105MI16M731I	ClusternewSSA1_3878#DNA/ISL2EU	ClusterMEDQ_3849#DNA/ISL2EU
1973	5	129	96.9	+	499I47MI12MI70M725I	ClusterMEDQ_758#DNA/ISL2EU	ClusterMEDQ_3849#DNA/ISL2EU
1973	5	1338	95.1	+	303MD45MD66MD396MI32M8I48MD37MI134MI14MI81MI54MI50MI4MI43M4I19MI8M	ClusterMEAM_1737#DNA/ISL2EU	ClusterMEDQ_3849#DNA/ISL2EU
1973	5	372	92	+	872I27MD37MI87MI220M110I	ClusterMEAM_5100#DNA/ISL2EU	ClusterMEDQ_3849#DNA/ISL2EU
1973	5	125	93.8	+	1225I95M4I30MI	ClusternewSSA1_3673#DNA/ISL2EU	ClusterMEDQ_3849#DNA/ISL2EU
1974	2	975	96.8	+	279I975M93I	ClusterMEDQ_1103#DNA/TcMar-Pogo	ClusterMEDQ_1048#DNA/TcMar-Pogo
1974	2	666	99.8	+	666M681I	ClusterMEDQ_2150#DNA/TcMar-Pogo	ClusterMEDQ_1048#DNA/TcMar-Pogo
1976	2	519	89.1	+	D14MD45MD93M4I23M4D32MD20MD96M3D9MD37M2D19M3D38MD74M842I	ClusternewSSA1_3869#DNA/CMC-Chapaev-3	ClusterMEAM_4533#DNA/CMC-Chapaev-3
1976	2	529	85.2	+	3I11MD45MD86M5I62MD6M2D31MI23MD54M3D9MD12M2D25M2D19M3D7MI9MI20MD76M2I16M822I	ClusterMEDQ_2671#DNA/CMC-Chapaev-3	ClusterMEAM_4533#DNA/CMC-Chapaev-3
1980	3	2205	96.4	+	258D256M7I101MD965M624D	ClusterMYPER_4656#DNA/TIR	ClusterACPIS_3157#DNA/P
1980	3	1674	96.4	+	258D256M7I101MD965M93D	ClusterMYPER_135#DNA/P	ClusterACPIS_3157#DNA/P
1980	3	2205	97.3	+	258D256M7I100MD966M624D	ClusterACPIS_1658#DNA/P	ClusterACPIS_3157#DNA/P
1984	2	1314	99.6	+	1314M	ClusterMEDQ_946#RC/Helitron	ClusterMEAM_1661#RC/Helitron
1984	2	1314	96.3	+	1314M	ClusternewSSA1_2915#RC/Helitron	ClusterMEAM_1661#RC/Helitron
1991	2	399	97.7	+	399M871I	ClusterMYPER_4081#DNA/P	ClusterACPIS_3174#DNA/P
1991	2	2202	99.8	+	734MD19MD517M930D	ClusterACPIS_8768#DNA/P	ClusterACPIS_3174#DNA/P
1993	1	1230	99.9	+	1230M	ClusterACPIS_3190#DNA/TcMar-Fot1	ClusterMYPER_4321#DNA/TcMar-Fot1
1995	3	272	82.6	+	965I13M3D153MD69M10D21M2D	ClusterMEAM_1958#DNA/Academ-1	ClusternewSSA1_60#DNA/Academ
1995	3	2276	83.4	+	1350D10MI20M2D19M5D137M6D28M3D21MD8M2D62MD11MD25M2I7M42I28MD33MD37M2I61M7D192MD23MI19M3D25MD69MD13MD41M284I	ClusterMEAM_945#DNA/Academ	ClusternewSSA1_60#DNA/Academ
1995	3	239	90.9	+	939I25MI30MD29MI42MD111M43I	ClusterMEAM_3060#DNA/Academ-1	ClusternewSSA1_60#DNA/Academ
1998	1	132	93.9	+	939I132M120I	ClusterMYPER_2232#DNA/PiggyBac	ClusterMYPER_1894#DNA/PiggyBac
1999	2	986	82.7	+	51I508M6I21M4I271MI23M34I155M16I8M90I	ClusterMYPER_3460#RC/Helitron	ClusterACPIS_3210#RC/Helitron
1999	2	1748	80.1	+	633D350M8D209M6I24M4I292M34I154M16I78M21I	ClusterMYPER_4283#RC/Helitron	ClusterACPIS_3210#RC/Helitron
2000	1	762	98.8	+	426I762M	ClusterMYPER_1473#DNA/PiggyBac	ClusterMYPER_237#DNA/PiggyBac
2004	2	1058	85.2	+	135I37M2D38M3D20MD405MI261MI62M12D217M	ClusterACPIS_5673#DNA/PiggyBac	ClusterACPIS_8933#DNA/PiggyBac
2004	2	1176	97.2	+	676MI500M	ClusterMYPER_2924#DNA/PiggyBac	ClusterACPIS_8933#DNA/PiggyBac
2010	2	123	89.4	+	426I123M614I	ClusterACPIS_7601#DNA/PiggyBac	ClusterMYPER_1367#DNA/PiggyBac
2010	2	1149	97.2	+	830M14I319M	ClusterACPIS_4459#DNA/PiggyBac	ClusterMYPER_1367#DNA/PiggyBac
2014	1	1152	95.8	+	1152M	ClusterMYPER_1463#DNA/PiggyBac	ClusterACPIS_7889#DNA/PiggyBac
2016	1	222	88.3	+	883I109M9I102MD10M37I	ClusterMYPER_3690#DNA/PiggyBac	ClusterACPIS_6813#DNA/PiggyBac
2017	3	408	98	+	738I408M3I	ClusterMEDQ_3603#DNA/PiggyBac	ClusterMEDQ_1552#DNA/PiggyBac
2017	3	414	98.1	+	738I411M3D	ClusterMEAM_2939#DNA/PiggyBac	ClusterMEDQ_1552#DNA/PiggyBac
2017	3	1152	99.6	+	1149M3D	ClusterMEAM_2762#DNA/PiggyBac	ClusterMEDQ_1552#DNA/PiggyBac
2018	3	1143	96.6	+	1143M	ClusterMYPER_3882#DNA/PiggyBac	ClusterACPIS_3223#DNA/PiggyBac
2018	3	995	96.6	+	147I311MI684M	ClusterMYPER_1943#DNA/PiggyBac	ClusterACPIS_3223#DNA/PiggyBac
2018	3	1041	99.2	+	1041M102I	ClusterACPIS_11012#DNA/PiggyBac	ClusterACPIS_3223#DNA/PiggyBac
2021	1	572	98.1	+	562I117M2I46MI280MI129M	ClusterACPIS_2281#DNA/PiggyBac	ClusterACPIS_3225#DNA/PiggyBac
2022	1	663	96.2	+	663M474I	ClusterACPIS_865#DNA/TcMar-Fot1	ClusterMYPER_1376#DNA/TcMar-Fot1
2023	1	1176	95.4	+	48D75M3I216M3I380MD101M4I355M	ClusterACPIS_363#DNA/P	ClusterACPIS_3227#DNA/P
2024	2	1102	97	+	642M32I460M	ClusterMYPER_2947#DNA/PiggyBac	ClusterMYPER_1379#DNA/PiggyBac
2024	2	1133	98.9	+	883MI250M	ClusterACPIS_4405#DNA/PiggyBac	ClusterMYPER_1379#DNA/PiggyBac
2025	1	1131	99.8	+	1131M	ClusterMEDQ_3438#DNA/PiggyBac	ClusterMEDQ_962#DNA/PiggyBac
2031	1	1124	91.5	+	3D559M6I41MD159M2D19MI340M	ClusterACPIS_3284#DNA/PiggyBac	ClusterMYPER_1384#DNA/PiggyBac
2033	1	957	97	+	99M3I544M2I44M16I270M144I	ClusterACPIS_4554#DNA/MULE-NOF	ClusterACPIS_3235#DNA/MULE-NOF
2034	1	1080	89.2	+	311M39I769M	ClusterACPIS_417#DNA/PiggyBac	ClusterMYPER_1386#DNA/PiggyBac
2035	1	1119	99.9	+	1119M	ClusterMEAM_4951#DNA/TcMar-m44	ClusterMEAM_1676#DNA/TcMar-m44
2037	3	1110	99.8	+	1110M	ClusterMEDQ_3862#DNA/PiggyBac	ClusterMEAM_167#DNA/PiggyBac
2037	3	632	90.7	+	159I225MI407M318I	ClusternewSSA1_2036#DNA/PiggyBac	ClusterMEAM_167#DNA/PiggyBac
2037	3	249	98.8	+	861I249M	ClusterMEAM_4375#DNA/PiggyBac	ClusterMEAM_167#DNA/PiggyBac
2041	1	989	87.1	+	110I7MI261M7D177M2D535M	ClusterACPIS_4532#DNA/PiggyBac	ClusterMYPER_1389#DNA/PiggyBac
2046	1	83	92.8	+	302I83M669I	ClusterMEDQ_2065#DNA	ClusterMEAM_3689#DNA/hAT
2048	1	1050	98.8	+	1050M	ClusterACPIS_4501#DNA/TcMar-Pogo	ClusterACPIS_3269#DNA/TcMar-Pogo
2050	1	1155	98.7	+	114D637MD403M	ClusterACPIS_6808#DNA/PiggyBac	ClusterMYPER_4767#DNA/PiggyBac
2051	3	744	84.2	+	201I76M3D81M3I146M6I362MI76M86I	ClusterMEAM_2830#DNA/TcMar-Tc1	ClusterMEAM_178#DNA/TcMar-Tc1
2051	3	261	85.4	+	690I261M87I	ClusterMEDQ_2350#DNA/TcMar-Tc1	ClusterMEAM_178#DNA/TcMar-Tc1
2051	3	438	84.7	+	444I438M156I	ClusterMEDQ_1143#DNA/TcMar-Tc1	ClusterMEAM_178#DNA/TcMar-Tc1
2053	3	492	96.2	+	18D474M564I	ClusterMEDQ_3145#DNA/PiggyBac	ClusterMEDQ_2573#DNA/PiggyBac
2053	3	1155	99.1	+	117D1038M	ClusternewSSA1_2927#DNA/PiggyBac	ClusterMEDQ_2573#DNA/PiggyBac
2053	3	1155	98.6	+	117D1038M	ClusterMEAM_170#DNA/PiggyBac	ClusterMEDQ_2573#DNA/PiggyBac
2055	1	237	94.9	+	621I47M3D187M180I	ClusterACPIS_4049#DNA/TcMar-Mariner	ClusterACPIS_3278#DNA/TcMar-Mariner
2056	1	192	89	+	4I31M8I161M822I	ClusterACPIS_5295#DNA/Ginger	ClusterACPIS_11017#DNA/Ginger
2058	1	996	99.7	+	996M	ClusterMEDQ_3453#DNA/TcMar-Mariner	ClusterMEAM_4127#DNA/TcMar-Mariner
2060	1	267	92.7	+	28D5M7I47M3D136MI48M740I	ClusterMYPER_4995#RC/Helitron	ClusterMYPER_413#RC/Helitron
2065	1	414	86.9	+	264I50M4I17MI100MI10M2I18MI29M6D12MI103MI21M2I17MI31M278I	ClusterMEDQ_2706#RC/Helitron	ClusterMEAM_4567#RC/Helitron
2066	1	468	96.2	+	495I468M	ClusternewSSA1_2573#RC/Helitron	ClusterMEAM_1030#RC/Helitron
2068	2	1355	97.4	+	857M8D48MD55M386D	ClusterMYPER_3845#DNA/TcMar-Pogo	ClusterACPIS_3321#DNA/TIR
2068	2	522	98.6	+	546I361MD53M107D	ClusterACPIS_6040#DNA/TcMar-Pogo	ClusterACPIS_3321#DNA/TIR
2071	1	698	96	+	232I18MD229M4D162M3I284M27I	ClusterACPIS_8076#DNA/PiggyBac	ClusterACPIS_3323#DNA/PiggyBac
2072	2	1509	84.4	+	465D234M6I642M8D69M91D	ClusterMEAM_2743#DNA/hAT-Ac	ClusternewSSA1_1439#DNA/hAT-Ac
2072	2	1392	85.6	+	465D234M6I642M8D43M26I	ClusterMEDQ_940#DNA/hAT-Ac	ClusternewSSA1_1439#DNA/hAT-Ac
2073	1	951	99.4	+	951M	ClusterACPIS_10058#DNA/MULE-NOF?	ClusterMYPER_1414#DNA/MULE-NOF?
2079	2	2202	96	+	797D137MD44MD321MD312MD116M471D	ClusterACPIS_4297#DNA/PiggyBac	ClusterACPIS_3338#DNA/PiggyBac
2079	2	822	99.9	+	108I822M	ClusterMYPER_4812#DNA/PiggyBac	ClusterACPIS_3338#DNA/PiggyBac
2080	2	930	100	.	=	ClusterACPIS_3339#DNA/MULE-MuDR	ClusterACPIS_6883#DNA/MULE-MuDR
2080	2	930	97.7	+	930M	ClusterMYPER_3218#DNA/MULE-MuDR	ClusterACPIS_6883#DNA/MULE-MuDR
2084	1	912	99.1	+	912M	ClusterMYPER_1958#DNA/hAT-Tip100	ClusterACPIS_2023#DNA/hAT-Tip100
2088	1	504	98.4	+	120I504M270I	ClusterMEAM_3368#RC/Helitron	ClusterMEAM_1705#RC/Helitron
2089	1	1935	89.7	+	780D894M261D	ClusterMYPER_3350#DNA/P	ClusterACPIS_539#DNA/P
2090	1	106	97.9	+	10D96M793I	ClusterACPIS_8676#DNA/MULE-MuDR	ClusterMYPER_4373#DNA/MULE-MuDR
2095	3	320	98.5	+	327I85M4I235M228I	ClusterACPIS_7144#DNA/Ginger	ClusterMYPER_1429#DNA/Ginger
2095	3	234	98.7	+	561I234M84I	ClusterACPIS_6418#DNA/Ginger	ClusterMYPER_1429#DNA/Ginger
2095	3	915	99.3	+	30D11M6D868M	ClusterMYPER_4791#DNA/Ginger	ClusterMYPER_1429#DNA/Ginger
2099	1	183	81.4	+	686I25M6D152M	ClusterMYPER_3263#DNA/hAT-Ac	ClusterACPIS_3378#DNA/hAT-Ac
2101	1	921	98.2	+	855M66D	ClusterMYPER_3472#DNA/hAT-Tip100	ClusterACPIS_3383#DNA/hAT-Tip100
2102	1	2069	96.8	+	663D391M6I40MI270M3I134M571D	ClusterACPIS_8781#RC/Helitron	ClusterMYPER_1438#RC/Helitron
2103	3	349	92.6	+	482I349M6I	ClusterACPIS_1438#DNA/Ginger	ClusterMYPER_4386#DNA/Ginger
2103	3	837	99.9	+	837M	ClusterMYPER_3933#DNA/Ginger	ClusterMYPER_4386#DNA/Ginger
2103	3	183	96.2	+	552I183M102I	ClusterACPIS_11714#DNA/Ginger	ClusterMYPER_4386#DNA/Ginger
2104	2	633	94.9	+	633M204I	ClusterMEAM_1103#DNA/TcMar-Tc1	ClusterMEDQ_1063#DNA/TcMar-Tc1
2104	2	837	98.1	+	837M	ClusterMEAM_1042#DNA/TcMar-Tc1	ClusterMEDQ_1063#DNA/TcMar-Tc1
2105	1	2680	90.8	+	1808D29MI374MI78MI147MD43MI21MI138M41D	ClusterMYPER_691#DNA/Maverick	ClusterACPIS_8002#DNA/Maverick
2107	2	1759	93.9	+	640D307M3D106MD192M3D226M281D	ClusterACPIS_4621#DNA/TcMar-Tc1	ClusterMYPER_1042#DNA/TcMar-Tc1
2107	2	828	89.3	+	60M4D151M6D349M6I45M6I22M12D17MI162M12I	ClusterACPIS_3611#DNA/TcMar-Tc1	ClusterMYPER_1042#DNA/TcMar-Tc1
2108	1	150	94	+	675I150M	ClusterMYPER_3268#DNA/TcMar-m44	ClusterACPIS_6937#DNA/TcMar-m44
2110	1	761	82.5	+	34I57M2I45M30D12M2I36MI111M3I60M5I83M3I110M16I27MD55M4I48MI86M12I	ClusterMEAM_608#DNA/hAT-Tip100	ClusterMEDQ_1024#DNA/hAT-Tip100
2114	1	1456	95.5	+	805D651M156I	ClusterACPIS_10913#DNA/P	ClusterMYPER_2626#DNA/P
2116	1	1845	96.3	+	633D801M411D	ClusterMYPER_1824#DNA/P	ClusterACPIS_3412#DNA/P
2117	1	162	88.9	+	639I162M	ClusterACPIS_8635#DNA/hAT-Ac	ClusterMYPER_1986#DNA/hAT-Ac
2121	1	771	84.4	+	21I35M4I105M9D48M3I52M8I156MD23M30D52M7D180MI38M12I35M24I	ClusterACPIS_3442#DNA	ClusterACPIS_6954#DNA
2122	1	766	83.6	+	20I5MD97MI35M2D168M7D19M2I40M2I97M18D74MI36M2I62MI34M4D18M3I15M6I25M4I9M20I	ClusterMYPER_1470#DNA	ClusterMYPER_930#DNA
2126	1	731	85.6	+	2I65MD134M68I139M23D112M5I175M2I28MI54M10I	ClusterMEDQ_1027#DNA/TcMar-Tigger	ClusterMEAM_1716#DNA/TcMar-Tigger
2129	1	794	80.5	+	4I21MD122MI17M3I419M2D34M10D22M3D40MD72M2I30M4I	ClusterMEAM_2812#DNA/TcMar-Tc1	ClusterMEAM_1720#DNA/TcMar-Tc1
2131	1	882	80.3	+	73D27M3D22M2I52M5D9M2D14MI26M2I20M6D14M15D594M	ClusterMEAM_3279#DNA/TcMar-Tc1	ClusternewSSA1_3804#DNA/TcMar-Tc1
2132	3	579	87.4	+	D71MI87M18D402M222I	ClusterMYPER_420#DNA/Maverick	ClusterACPIS_10132#DNA/Maverick
2132	3	885	89.8	+	21D159M18D624M63D	ClusterACPIS_9037#DNA/Maverick	ClusterACPIS_10132#DNA/Maverick
2132	3	597	95.9	+	324I38MI420M139D	ClusterACPIS_973#DNA/Maverick	ClusterACPIS_10132#DNA/Maverick
2133	1	774	81.5	+	3I14MD40M2D20M4D27M2D11MI152MI138M9I74M10D63M4D9M35D73M13I32MI31M23I5M11I27M3I	ClusterMEAM_3286#DNA/hAT-Tip100	ClusterMEDQ_3056#DNA/hAT-Tip100
2138	1	765	85.9	+	725M9D31M15I	ClusterMYPER_2509#DNA/TcMar-Tc1	ClusterACPIS_6969#DNA/TcMar-Tc1
2139	2	750	80.5	+	84M18I83MI262M29D8M7D103M5I6M10I72M7I36M5I44M10I16M	ClusterMEDQ_2129#DNA/Academ-1	ClusterMEDQ_1040#DNA/Academ-1
2139	2	170	84.9	+	573I9MI28MI18MD114M26I	ClusterMEAM_2066#DNA/Academ-1	ClusterMEDQ_1040#DNA/Academ-1
2141	1	414	85.3	+	278I11MI287MD12MI103M72I	ClusterMEDQ_2244#DNA/TcMar-Tc1	ClusterMEAM_1730#DNA/TcMar-Tc1
2142	1	837	94	+	99I666M171D	ClusternewSSA1_1999#DNA/P	ClusterMEDQ_1613#DNA/P
2147	4	818	86.1	+	100I23MD131MI143M2D47MD139MD60MD25MD28MD15M4D47M148D	ClusterMEAM_3282#DNA/hAT	ClusterMEAM_3721#DNA/hAT
2147	4	489	93.5	+	155I42MI56MI143M2D186MD59M116I	ClusternewSSA1_3056#DNA/hAT	ClusterMEAM_3721#DNA/hAT
2147	4	904	82	+	54I14MD16M4D17M2D30M3D6MI24M4D53MD39MI143M2D19M3D60M2D18MD47M6D42MD54M8I23MD46M2D25M4I15M180D	ClusterMEDQ_4628#DNA/hAT	ClusterMEAM_3721#DNA/hAT
2147	4	428	92.2	+	220I34MI143MD105M7I47MI17MI81M102I	ClusternewSSA1_1976#DNA/hAT	ClusterMEAM_3721#DNA/hAT
2157	1	720	85.5	+	2D50M4I25M32I417M10D34M9D171M2D	ClusterMEDQ_3494#DNA/hAT-Tip100	ClusterMEAM_1742#DNA/hAT-Tip100
2162	1	1002	80.1	+	717M285D	ClusterACPIS_700#DNA/TcMar-m44	ClusterACPIS_3482#DNA/TcMar-m44
2169	1	708	88.1	+	9D76M2D31M6I157MI327M3D103M	ClusterACPIS_7028#DNA/TcMar-Tc1	ClusterACPIS_2512#DNA/TcMar-Tc1
2171	1	234	99.1	+	234M466I	ClusterDIPSY_3766#DNA/PiggyBac	ClusterDIPSY_268#DNA/PiggyBac
2172	1	840	88.2	+	153D687M12I	ClusterMYPER_1440#DNA/hAT-hAT19	ClusterACPIS_3498#DNA/hAT
2174	1	864	94.9	+	132I502M6I59M303D	ClusterACPIS_6918#DNA/hAT-Ac	ClusterMYPER_1504#DNA/hAT-Ac
2180	1	459	89.4	+	66D118M18D30M2I116MI111M315I	ClusternewSSA1_4329#RC/Helitron	ClusterMEDQ_1694#RC/Helitron
2181	1	690	93	+	690M	ClusterMYPER_4854#DNA/MULE-MuDR	ClusterACPIS_3507#DNA/MULE-MuDR
2187	1	745	80.7	+	9D104MD49M2D27MD293M60D52M10D62M25I25M4I41M9D	ClusterMYPER_4836#DNA/hAT-hAT19	ClusterMYPER_370#DNA/hAT-hAT19
2189	1	760	80.7	+	5I90MI28MD155M2D43M2D90MD45M39D19M36D14M13D161MI21M5I	ClusterACPIS_8039#DNA/hAT	ClusterACPIS_10203#DNA/hAT
2191	1	663	91.4	+	3D157M8I39M2I60M5I404M	ClusterACPIS_7041#DNA/TcMar-Tc1	ClusterMYPER_1511#DNA/TcMar-Tc1
2194	1	924	97.9	+	251D673M	ClusterMYPER_3008#RC/Helitron	ClusterMYPER_486#RC/Helitron
2195	1	775	85.5	+	90D17MD172M7I105MI39M2I22M4D31M2D13MI160M3D31M6D72M7D	ClusterACPIS_4646#DNA/hAT-Ac	ClusterACPIS_9143#DNA/hAT-Ac
2196	1	660	98.2	+	10I154M2D233MI193MI50MI28MI	ClusterMEDQ_1635#DNA/hAT-hAT5	ClusterMEAM_1754#DNA/CMC-EnSpm
2197	6	141	95.7	+	528I141M	ClusternewSSA1_3268#RC/Helitron	ClusterMEDQ_2635#RC/Helitron
2197	6	474	93.7	+	198I131M3D340M	ClusterMEDQ_2689#RC/Helitron	ClusterMEDQ_2635#RC/Helitron
2197	6	474	93.7	+	198I131M3D340M	ClusterMEAM_2914#RC/Helitron	ClusterMEDQ_2635#RC/Helitron
2197	6	180	87.8	+	72I180M417I	ClusternewSSA1_3252#RC/Helitron	ClusterMEDQ_2635#RC/Helitron
2197	6	210	85.9	+	276I110M3I100M180I	ClusterMEDQ_664#RC/Helitron	ClusterMEDQ_2635#RC/Helitron
2197	6	255	90.7	+	276I110M3I145M135I	ClusterMEAM_32#RC/Helitron	ClusterMEDQ_2635#RC/Helitron
2199	3	495	95.5	+	285I378M117D	ClusterACPIS_10350#DNA/TcMar-Pogo	ClusterMYPER_1518#DNA/TcMar-Pogo
2199	3	705	96.8	+	161I17M2D485M201D	ClusterMYPER_3061#DNA/TcMar-Pogo	ClusterMYPER_1518#DNA/TcMar-Pogo
2199	3	754	80.9	+	140I16MI20MD35M2D72M5D62MD48M6D90M3I21M3D57M2D50MD48M214D	ClusterACPIS_649#DNA/TcMar-Pogo	ClusterMYPER_1518#DNA/TcMar-Pogo
2200	1	135	92.6	+	I62MI73M523I	ClusterMEAM_2639#DNA/PIF-Spy	ClusternewSSA1_1490#DNA/PIF-Spy
2207	3	92	83.9	+	460I78MI14M95I	ClusterMEDQ_210#DNA	ClusterMEDQ_1641#DNA
2207	3	90	84.4	+	461I79M6I11M91I	ClusterMEAM_4975#DNA	ClusterMEDQ_1641#DNA
2207	3	653	88.8	+	8I154M4I55M3D219M3I122M25D75M8I	ClusterMEAM_2303#DNA	ClusterMEDQ_1641#DNA
2209	1	594	98.7	+	51I594M	ClusterMEAM_4195#DNA/TcMar-Pogo	ClusterMEDQ_1642#DNA/TcMar-Pogo
2214	1	393	95.4	+	183I393M60I	ClusterMYPER_2135#DNA/PiggyBac	ClusterMYPER_1529#DNA/PiggyBac
2215	2	841	82.7	+	140D54MI29M8D43M2D18MI15M3I25M39D24M7I187M8I16MD11M37D160MI31MD	ClusterMEDQ_4261#RC/Helitron	ClusternewSSA1_3412#RC/Helitron
2215	2	456	84.1	+	180I33M7I187M8I16MD11M37D171M21I	ClusterMEAM_2923#RC/Helitron	ClusternewSSA1_3412#RC/Helitron
2216	1	1086	97.8	+	597D489M144I	ClusterACPIS_6830#DNA/TcMar-Fot1	ClusterACPIS_9181#DNA/TcMar-Fot1
2218	1	633	99.8	+	633M	ClusterMEAM_4621#DNA/Maverick	ClusterMEDQ_2156#DNA/Maverick
2224	1	1503	97.3	+	621M882D	ClusternewSSA1_2420#DNA/TIR	ClusternewSSA1_155#DNA/TcMar-Fot1
2228	1	921	85.7	+	333D149M3I71M9D277MD27MD28MI12M9I13M25I	ClusterMYPER_3920#RC/Helitron	ClusterACPIS_3577#RC/Helitron
2231	1	334	93.1	+	204I52MD281M69I	ClusterMYPER_579#RC/Helitron	ClusterMYPER_3996#RC/Helitron
2233	1	927	95.2	+	325D12MI590M	ClusterMYPER_325#DNA/TcMar-Tc1	ClusterACPIS_3312#DNA/TcMar-Tc1
2235	1	568	81.5	+	15I150M10I67M12D125M4D20M10I98MD6MD63MD20M17I	ClusterACPIS_7126#DNA	ClusterACPIS_7095#DNA
2243	1	1146	83.6	+	174D57M3D8MD37MD13M15I11M7I19MI23MI14MD52MD28M3I17MD90MD113MI32M2D40M2D7M398D	ClusterMEDQ_3017#DNA/CMC-Chapaev-3	ClusterMEAM_2870#DNA/CMC-Chapaev-3
2245	1	588	99.8	+	588M	ClusterMEAM_320#RC/Helitron	ClusterMEDQ_4314#RC/Helitron
2248	1	579	96.4	+	579M	ClusterMEDQ_1088#DNA/Maverick	ClusternewSSA1_1518#DNA/Maverick
2250	1	546	94.8	+	81I301MI194M51D	ClusterMYPER_1563#DNA/PiggyBac	ClusterACPIS_4809#DNA/PiggyBac
2251	1	405	98.2	+	9D396M180I	ClusterMEDQ_395#DNA/P	ClusterMEAM_1786#DNA/P
2252	3	507	81.7	+	14I170M2I12M11I28M2D260M31I35M13I	ClusterACPIS_2356#DNA/hAT-hAT19	ClusterACPIS_3609#DNA/hAT-hAT19
2252	3	507	82	+	13I154M4D75M27I63M4D41M26I15M2D27MI122M12I	ClusterACPIS_3693#DNA/hAT-hAT19	ClusterACPIS_3609#DNA/hAT-hAT19
2252	3	544	80.6	+	8I45MD77M30D112M27I78M21I201M7I	ClusterACPIS_2314#DNA/hAT-hAT19	ClusterACPIS_3609#DNA/hAT-hAT19
2253	3	573	84	+	8I33M11D38MI92M9D138M7I59M4D36M5D20M7I82MD45M8I	ClusterACPIS_11269#DNA/hAT	ClusterACPIS_3614#DNA/hAT
2253	3	591	82.7	+	5I28M11D246M4D31M7I52MI39M4D40M7I23M7I27M4I9MI47M30D	ClusterACPIS_5959#DNA/hAT	ClusterACPIS_3614#DNA/hAT
2253	3	686	84.2	+	18D33M11D158M4D119M7I95M5D16M6I87MD53M86D	ClusterACPIS_2174#DNA/hAT	ClusterACPIS_3614#DNA/hAT
2257	2	2201	82	+	1597D75M16D202M10D46M2D107M4D142M	ClusterMEAM_80#RC/Helitron	ClusterMEDQ_1664#RC/Helitron
2257	2	572	99	+	572M	ClusterMEAM_1790#RC/Helitron	ClusterMEDQ_1664#RC/Helitron
2258	1	560	94.4	+	D269M15I287M3D	ClusterMEAM_2887#DNA/PiggyBac	ClusternewSSA1_178#DNA/PiggyBac
2259	1	474	87.7	+	11D24MD423MD14M109I	ClusterMYPER_1588#DNA/P	ClusterACPIS_4819#DNA/P
2261	1	561	89.1	+	2I82M2I57M2I40MD234MI38M4I16M2D91M	ClusternewSSA1_4285#DNA/hAT-Tip100	ClusterMEAM_2331#DNA/hAT-Tip100
2267	1	421	98.8	+	55I7MD28MD384M90I	ClusterACPIS_11424#DNA/Maverick	ClusterACPIS_10280#DNA/Maverick
2270	1	550	86.2	+	198M5I125M2D25M7D74M9I119M	ClusternewSSA1_949#DNA	ClusterMEDQ_1678#DNA
2273	1	255	94.9	+	297I76MI47M3D129M	ClusterMYPER_1685#DNA/TcMar-Tigger	ClusterACPIS_4841#DNA/TcMar-Pogo
2279	1	666	99.6	+	546M120D	ClusterACPIS_10210#DNA/Ginger	ClusterACPIS_3650#DNA/Ginger
2280	1	210	91	+	205I5MD26MI33MD24M2D20MD18MD38MD23MD15M135I	ClusterACPIS_3996#DNA/TcMar-Tc1	ClusterACPIS_10291#DNA/TcMar-Tc1
2286	1	537	84	+	49I7M2I57M3I30M2I42M6I38M8I36MI28M3D9MD13M5D9MD25M3D6MD80M2I11MI21MD54M56D	ClusterMYPER_1016#DNA/hAT-Tip100	ClusterACPIS_10308#DNA/hAT-Tip100
2288	2	837	94.4	+	393D444M90I	ClusternewSSA1_1451#DNA/P	ClusterMEDQ_1686#DNA/P
2288	2	534	99.6	+	534M	ClusterMEAM_2343#DNA/P	ClusterMEDQ_1686#DNA/P
2290	1	642	97	+	99D531M12D	ClusternewSSA1_2035#DNA/Maverick	ClusterMEAM_5032#DNA/Maverick
2303	2	513	80.3	+	I7M2I371M3I135M	ClusterMEDQ_309#DNA/Maverick	ClusterMEAM_1807#DNA/Maverick
2303	2	513	81.1	+	I7M2I371M3I135M	ClusternewSSA1_203#DNA/Maverick	ClusterMEAM_1807#DNA/Maverick
2305	3	607	83.3	+	14D157M4I24M5I99MD17M60D84M9D128M14D	ClusterDIPSY_3544#DNA/hAT-Blackjack	ClusterDIPSY_4083#DNA/hAT-Blackjack
2305	3	119	99.2	+	9I119M390I	ClusterDIPSY_5865#DNA/hAT-Blackjack	ClusterDIPSY_4083#DNA/hAT-Blackjack
2305	3	137	95.3	+	8D5M2D122M391I	ClusterDIPSY_3302#DNA/hAT-Blackjack	ClusterDIPSY_4083#DNA/hAT-Blackjack
2312	1	497	90.7	+	8I371M2D37M5D82M7I	ClusterACPIS_4896#DNA/Ginger	ClusterACPIS_9306#DNA/Ginger
2313	2	504	94.6	+	504M	ClusterACPIS_2511#DNA/Maverick	ClusterACPIS_4909#DNA/Maverick
2313	2	507	92.7	+	504M3D	ClusterMYPER_2071#DNA/Maverick	ClusterACPIS_4909#DNA/Maverick
2315	10	60	83.3	+	11I60M428I	ClusterACPIS_5399#DNA	ClusterACPIS_3700#DNA
2315	10	520	87.1	+	10D114MD131MI212M3D25M2I14M10D	ClusterACPIS_7162#DNA	ClusterACPIS_3700#DNA
2315	10	451	82	+	15I27MI34M2D37MD10M35I44MI41MI147M16D65M2D25M16I	ClusterACPIS_6122#DNA	ClusterACPIS_3700#DNA
2315	10	443	81.5	+	14I56M15I15M17I6MD127MI25MD16M2D13MD153MD26M15I	ClusterACPIS_10393#DNA	ClusterACPIS_3700#DNA
2315	10	497	82	+	4D10MI74MI28M2I67MI67MI23M10I173M7D25MI15M4D	ClusterACPIS_3706#DNA	ClusterACPIS_3700#DNA
2315	10	480	85.7	+	16I56M3I39MD5M3D137M3D202M10D24M17I	ClusterACPIS_3725#DNA	ClusterACPIS_3700#DNA
2315	10	480	85	+	16I10M4I84MD112M13D19MI113M2D37M4D61MI24M17I	ClusterACPIS_3724#DNA	ClusterACPIS_3700#DNA
2315	10	481	86.7	+	14I78M3D22MD30M4D101MI212M4D26M15I	ClusterACPIS_11363#DNA	ClusterACPIS_3700#DNA
2315	10	485	80.8	+	14I14M8D42M2I17MD25MD10M4D121MI40MI77M4D79MD41M15I	ClusterACPIS_4912#DNA	ClusterACPIS_3700#DNA
2315	10	461	81.2	+	14I8M2D32MI13M3I43MD10MD22MI19M9I16M4D54MI211MI12MI13M15I	ClusterACPIS_2412#DNA	ClusterACPIS_3700#DNA
2316	3	542	86.7	+	47MD117M41D12M2D322M	ClusternewSSA1_2065#DNA/hAT-hAT5	ClusternewSSA1_197#DNA/hAT-hAT5
2316	3	540	80.9	+	30M68D120M26I322M	ClusternewSSA1_4738#DNA/hAT-hAT5	ClusternewSSA1_197#DNA/hAT-hAT5
2316	3	461	89.9	+	I46MI125M26I10M8I280MI	ClusterMEAM_5053#DNA/hAT-hAT5	ClusternewSSA1_197#DNA/hAT-hAT5
2318	3	495	99.4	+	495M	ClusterMEAM_3803#DNA/Maverick	ClusterMEDQ_1707#DNA/Maverick
2318	3	540	91.9	+	9D495M36D	ClusternewSSA1_4294#DNA/Maverick	ClusterMEDQ_1707#DNA/Maverick
2318	3	495	99.4	+	495M	ClusterMEDQ_3144#DNA/Maverick	ClusterMEDQ_1707#DNA/Maverick
2322	1	747	88.3	+	36D486M225D	ClusterMEAM_3305#RC/Helitron	ClusternewSSA1_1561#RC/Helitron
2323	1	816	91.7	+	201D179M3I301M135D	ClusterACPIS_582#DNA/TcMar-Pogo	ClusterACPIS_3720#DNA/TcMar-Pogo
2328	1	681	98.7	+	213D468M	ClusterMEAM_3747#DNA/PiggyBac	ClusterMEDQ_1715#DNA/PiggyBac
2331	1	1347	96.7	+	17MI442M888D	ClusterMEDQ_2078#DNA/TcMar-Fot1	ClusterMEAM_405#DNA/TcMar-Fot1
2334	6	432	80.6	+	16I141M2D9M3D63M4D58MI152M16I	ClusterACPIS_7254#DNA	ClusterMYPER_3602#DNA
2334	6	447	84.4	+	16I152MI27M5D11M9D24M3D10M3D38MD48M3D113M16I	ClusterACPIS_11400#DNA	ClusterMYPER_3602#DNA
2334	6	471	90.6	+	23I424MD9M37D	ClusterMYPER_2089#DNA	ClusterMYPER_3602#DNA
2334	6	429	84.1	+	8I175MI88MI49M7I24MI93M9I	ClusterACPIS_8330#DNA	ClusterMYPER_3602#DNA
2334	6	421	81.9	+	16I61M4I11MI36M4D84M2I28M2D119M2I76M16I	ClusterMYPER_3622#DNA	ClusterMYPER_3602#DNA
2334	6	411	85.7	+	26I31M8D187MD35MI56M2I93M25I	ClusterACPIS_9417#DNA	ClusterMYPER_3602#DNA
2335	2	446	81.4	+	D44M3I70MD42M3I68MD16M11I144M5D54M	ClusterMYPER_4931#DNA	ClusterMYPER_4051#DNA
2335	2	443	83.1	+	5I27MI9M3I107M3D78MD21M5I14M3D115M4I18M5D42M6I	ClusterMYPER_1599#DNA	ClusterMYPER_4051#DNA
2338	1	445	88.2	+	I135M3I26M3D165MI26MI67M3D20M8I	ClusterMEDQ_4355#DNA	ClusterMEAM_430#DNA
2339	1	514	92.7	+	74D26M6I79M4I62M4I58M5I209M6D	ClusterACPIS_7165#DNA	ClusterACPIS_3759#DNA
2340	2	387	98.7	+	63I233MI154M	ClusterACPIS_7308#RC/Helitron	ClusterACPIS_8310#RC/Helitron
2340	2	219	88.2	+	186I110MI109M45I	ClusterMYPER_2772#RC/Helitron	ClusterACPIS_8310#RC/Helitron
2341	1	478	83.5	+	17D38MI96M2D21M3I70M8D35M2I72M3I87M8I15M17D	ClusterMYPER_3592#DNA	ClusterMYPER_481#DNA
2342	1	1584	96.2	+	450M1134D	ClusternewSSA1_1955#RC/Helitron	ClusternewSSA1_2102#RC/Helitron
2346	1	774	87.8	+	173M6D106MD48M5D105MI14M316D	ClusterMYPER_4826#DNA/PiggyBac	ClusterACPIS_11398#DNA/PiggyBac
2348	1	1159	97.1	+	444M715D	ClusterACPIS_6805#DNA/PiggyBac	ClusterACPIS_1142#DNA/PiggyBac
2350	2	213	98.1	+	228I213M	ClusterDIPSY_1307#DNA/TcMar-Fot1	ClusterDIPSY_1752#DNA/TcMar-Fot1
2350	2	378	98.7	+	378M63I	ClusterDIPSY_3637#DNA/TcMar-Fot1	ClusterDIPSY_1752#DNA/TcMar-Fot1
2352	1	1164	99.8	+	39D441M684D	ClusterACPIS_1946#DNA/TIR	ClusterACPIS_7244#DNA/TcMar-Fot1
2353	2	229	90.5	+	22I175M3I54M186I	ClusterMEDQ_3225#DNA/EnSpm/CACTA	ClusterMEAM_1852#DNA/EnSpm/CACTA
2353	2	228	84.6	+	24I57MD116M3I35M3I19M183I	ClusternewSSA1_1806#DNA/EnSpm/CACTA	ClusterMEAM_1852#DNA/EnSpm/CACTA
2354	1	433	85.8	+	2I31M7D93M2I20M4I127M4I131M2D22M2I	ClusterMEDQ_2246#DNA	ClusternewSSA1_997#DNA
2355	3	321	92.3	+	18I209M18I112M81I	ClusterMEDQ_1842#DNA/P	ClusterMEAM_3394#DNA/P
2355	3	441	96.6	+	54D387M51I	ClusternewSSA1_1589#DNA/P	ClusterMEAM_3394#DNA/P
2355	3	795	93.6	+	279D438M78D	ClusterMEAM_3015#DNA/P	ClusterMEAM_3394#DNA/P
2357	2	639	97	+	105D435M99D	ClusterMEAM_3883#RC/Helitron	ClusternewSSA1_4773#RC/Helitron
2357	2	546	96.9	+	162D384M51I	ClusterMEAM_2896#RC/Helitron	ClusternewSSA1_4773#RC/Helitron
2358	1	450	81	+	4D17M5D32M4D45M4I74M6D165M7I70M3D21M4D	ClusterACPIS_7236#DNA	ClusterACPIS_10396#DNA
2359	1	923	92	+	84I176MD120MI53M573D	ClusterACPIS_11053#DNA/PiggyBac	ClusterMYPER_4939#DNA/PiggyBac
2366	2	909	91.9	+	9I106M4D289M10I9M501D	ClusterMEDQ_3462#DNA/TcMar-Pogo	ClusterMEAM_1860#DNA/TcMar-Pogo
2366	2	492	92.9	+	6D406M10I7M73D	ClusterMEAM_4235#DNA/TcMar-Pogo	ClusterMEAM_1860#DNA/TcMar-Pogo
2368	2	372	81.9	+	2I51M2I68MI17MI38MI9M2I38MI28M38I21MI102M	ClusternewSSA1_3519#DNA	ClusterMEDQ_1732#DNA
2368	2	430	84.2	+	I119MI120M3D26M9D153MI	ClusterMEAM_2394#DNA	ClusterMEDQ_1732#DNA
2369	1	425	81.9	+	12D99M2I22M7I69M7I73MI106M2I32M12D	ClusterACPIS_11428#DNA	ClusterACPIS_3806#DNA
2371	1	1866	93.6	+	834D203M18D214M597D	ClusterACPIS_7746#DNA/TIR	ClusterMYPER_1611#DNA/P
2373	1	444	89.5	+	22D68MI10M12I43M11D24MD177MI43M9I27M18D	ClusterACPIS_1036#DNA/hAT	ClusterACPIS_993#DNA/hAT
2376	1	984	82.2	+	483D85M2I12MI55MI22MD8M4D47M2D13M10D20M2D16M7I14M2D20MI11M2D16MI22MD11MD28M76D	ClusternewSSA1_82#DNA/Crypton-V	ClusterMEAM_420#DNA/Crypton-V
2378	2	257	96.9	+	33I257M118I	ClusternewSSA1_2233#DNA/P	ClusterMEAM_439#DNA/P
2378	2	1557	99.5	+	1149D408M	ClusterMEDQ_1741#DNA/P	ClusterMEAM_439#DNA/P
2386	5	371	81.3	+	16I34MI30M11D41M12I27M2I11M11D166MD39M20I	ClusterMEDQ_2257#DNA/hAT-hAT5	ClusterMEDQ_4369#DNA/hAT-hAT5
2386	5	362	80.3	+	16I106M12I27M2I11M11D166MD40M19I	ClusterMEAM_1278#DNA/hAT-hAT5	ClusterMEDQ_4369#DNA/hAT-hAT5
2386	5	364	90.9	+	11I26M10I195MI97MD45M14I	ClusternewSSA1_1643#DNA/hAT-hAT5	ClusterMEDQ_4369#DNA/hAT-hAT5
2386	5	375	82	+	15I81M11D26M12I27M2I11M11D166MD41M18I	ClusterMEAM_1256#DNA/hAT-hAT5	ClusterMEDQ_4369#DNA/hAT-hAT5
2386	5	386	83.9	+	15I81M11D26M3D18M5D200MD41M18I	ClusternewSSA1_4362#DNA/hAT-hAT5	ClusterMEDQ_4369#DNA/hAT-hAT5
2387	1	388	80.8	+	17I202M28D22M2I54M2I38M3I12M5D27M19I	ClusterMYPER_2139#DNA/hAT-Charlie	ClusterMYPER_1620#DNA/hAT-Charlie
2394	1	795	82.4	+	395D67M13D20M3I300M	ClusterACPIS_2637#RC/Helitron	ClusterACPIS_3840#RC/Helitron
2400	3	2411	92.4	+	970D384M1057D	ClusterMYPER_4221#DNA/Ginger	ClusterMYPER_1633#DNA/Ginger
2400	3	687	89.8	+	270D384M33D	ClusterACPIS_3873#DNA/Ginger	ClusterMYPER_1633#DNA/Ginger
2400	3	663	92.4	+	270D384M9D	ClusterMYPER_3983#DNA/Ginger	ClusterMYPER_1633#DNA/Ginger
2402	1	289	88.7	+	106I19MD14MD194M6I39M21D	ClusterDIPSY_1891#DNA/TcMar-Tc1	ClusterDIPSY_607#DNA/TcMar-Tc1
2403	1	357	85.9	+	8I36M5I321M8I	ClusternewSSA1_4817#DNA	ClusterMEDQ_1751#DNA
2408	1	383	81.2	+	10D49M20I104M12D198M10D	ClusterMEAM_1255#DNA	ClusternewSSA1_324#DNA
2409	1	393	81.4	+	17D128M4I64M12I44M2D40M6D44M3I30M18D	ClusterACPIS_10433#DNA/hAT-Tip100	ClusterACPIS_3868#DNA/hAT-Tip100
2410	2	369	98.9	+	369M	ClusterMEDQ_1762#DNA/TcMar-Tigger	ClusterMEAM_472#DNA/TcMar-Tigger
2410	2	369	97.6	+	369M	ClusternewSSA1_323#DNA/TcMar-Tigger	ClusterMEAM_472#DNA/TcMar-Tigger
2412	2	359	80.6	+	3D60MI6M3I49M6I139M3I99M3D	ClusterMEAM_480#DNA/hAT-Tip100	ClusterMEAM_1887#DNA/hAT-Tip100
2412	2	339	82.2	+	2D73M2I34M17I158M10I72M	ClusterMEDQ_3631#DNA/hAT-Tip100	ClusterMEAM_1887#DNA/hAT-Tip100
2413	1	382	82.8	+	8D9M4I26M9I25M5D102M3D175M7D13M9D	ClusterDIPSY_388#DNA/hAT-hAT5	ClusterDIPSY_1816#DNA/hAT-hAT5
2423	2	305	83	+	14I36M12I11M6D75MI92M5I33M7I52M16I	ClusternewSSA1_1114#DNA	ClusterMEDQ_2772#DNA
2423	2	300	82.8	+	15I7MI27M12I86MI92M5I16M4D17M7I51M17I	ClusterMEDQ_491#DNA	ClusterMEDQ_2772#DNA
2424	1	2355	96.3	+	1218D351M786D	ClusterMEDQ_157#DNA/P	ClusternewSSA1_1650#DNA/P
2434	1	336	91.1	+	336M	ClusterMYPER_3652#DNA/TcMar-ISRm11	ClusterACPIS_3917#DNA/TcMar-ISRm11
2436	2	334	89.6	+	55MI187M2I63M2D27M	ClusternewSSA1_4825#DNA	ClusterMEDQ_1785#DNA
2436	2	344	84.1	+	3D59M5D184M2I90M3D	ClusterMEAM_5111#DNA	ClusterMEDQ_1785#DNA
2437	1	399	94.3	+	24D275M8I51M49D	ClusterMEAM_4276#DNA	ClusterMEDQ_1216#DNA
2439	2	344	83.8	+	10D11MD25M3I211M5I77M9D	ClusternewSSA1_2652#DNA	ClusterMEDQ_1788#DNA
2439	2	332	99.4	+	332M	ClusterMEAM_5116#DNA	ClusterMEDQ_1788#DNA
2440	1	972	96.7	+	164D17MI111MI111MI89M480D	ClusterMEDQ_2589#RC/Helitron	ClusterMEAM_1917#RC/Helitron
2447	1	408	86.4	+	54D89M7D7M14D228M9D	ClusterMEDQ_2746#DNA	ClusternewSSA1_1668#DNA
2448	1	324	99.4	+	324M	ClusterACPIS_11542#DNA/P	ClusterACPIS_3928#DNA/P
2449	1	311	85.5	+	102M11D32M21I166M	ClusterMEDQ_1210#DNA	ClusterMEAM_1928#DNA
2452	2	312	80.4	+	2D84MD33M12I70M4I34M2I52MI21M6D7M2D	ClusternewSSA1_1684#DNA	ClusterMEAM_4327#DNA
2452	2	300	83.6	+	2I50MD147M4I34M2I30M11I11MI27MI	ClusterMEAM_529#DNA	ClusterMEAM_4327#DNA
2453	1	336	80.8	+	6D32M2D70M17D131M14I72M6D	ClusterMEAM_3452#DNA/hAT-Tip100	ClusternewSSA1_2669#DNA/hAT-Tip100
2454	1	318	99.7	+	318M	ClusterMEDQ_2769#DNA/TcMar-Tc1	ClusterMEAM_2981#DNA/TcMar-Tc1
2455	1	309	94.8	+	21D270MI18M26I	ClusterMYPER_4124#DNA/PiggyBac	ClusterACPIS_3935#DNA/PiggyBac
2457	4	332	86.1	+	5D31M3D9M7D42M2I230M5D	ClusterMEAM_499#DNA	ClusternewSSA1_2675#DNA
2457	4	321	81.8	+	3D39MI43M2I129M4D100M3D	ClusterMEDQ_3641#DNA	ClusternewSSA1_2675#DNA
2457	4	339	80.5	+	6D39M10D44M2I191M5D38M6D	ClusterMEDQ_2293#DNA	ClusternewSSA1_2675#DNA
2457	4	323	81.9	+	39MI8M2D35M2I132M10D97M	ClusterMEAM_4726#DNA	ClusternewSSA1_2675#DNA
2462	2	301	93.5	+	156MI19MI11MI25MI23MI14MI16MI20MI17M	ClusterACPIS_4149#DNA/TcMar-Mariner	ClusterMYPER_1123#DNA/TcMar-Mariner
2462	2	315	97.7	+	309M6D	ClusterMYPER_1119#DNA/TcMar-Mariner	ClusterMYPER_1123#DNA/TcMar-Mariner
2464	2	251	89.7	+	30I155MI96M26I	ClusterMEDQ_4463#DNA/EnSpm/CACTA	ClusternewSSA1_2684#DNA/EnSpm/CACTA
2464	2	289	97.6	+	4I180M2I109M13I	ClusterMEAM_1936#DNA/EnSpm/CACTA	ClusternewSSA1_2684#DNA/EnSpm/CACTA
2468	1	285	95.8	+	5I31M4I254M6I	ClusterDIPSY_5225#DNA/TcMar-Fot1	ClusterDIPSY_4208#DNA/TcMar-Fot1
2471	1	500	98.3	+	203D297M	ClusterACPIS_7213#RC/Helitron	ClusterACPIS_2747#RC/Helitron
2474	1	269	87.5	+	2D5M2I81M2I49M22I118M4I12M2D	ClusterMEAM_578#DNA	ClusterMEDQ_1817#DNA
2476	1	558	80.6	+	48I20MD194M2D31M310D	ClusterMEDQ_1673#DNA/TcMar-Tc4	ClusterMEAM_1942#DNA/TcMar-Tc4
2477	2	273	83.3	+	D119M22I152MD	ClusternewSSA1_3735#DNA	ClusternewSSA1_1704#DNA
2477	2	274	80.5	+	2D119M22I152MD	ClusterMEAM_558#DNA	ClusternewSSA1_1704#DNA
2480	1	234	98.7	+	53I234M	ClusterACPIS_2730#RC/Helitron	ClusterACPIS_1289#RC/Helitron
2481	2	457	95.5	+	171D84M2I75MI41MD84MD	ClusterMEAM_2379#DNA	ClusterMEDQ_3666#DNA/Sola-1
2481	2	388	97.2	+	103D60MI23M2I123MD78M	ClusternewSSA1_2130#DNA/Sola-1	ClusterMEDQ_3666#DNA/Sola-1
2482	2	282	98.6	+	282M	ClusterMEAM_562#DNA/P	ClusterMEDQ_4421#DNA/P
2482	2	282	96.8	+	282M	ClusternewSSA1_3563#DNA/P	ClusterMEDQ_4421#DNA/P
2483	1	278	83.5	+	2I278M2I	ClusterMEDQ_1832#DNA	ClusternewSSA1_1718#DNA
2487	1	277	85.7	+	130MD22M3I124M	ClusterMEDQ_4424#DNA	ClusternewSSA1_1725#DNA
2489	1	260	83.5	+	10I109M3D31MD35MI81M11I	ClusterMEDQ_1833#DNA	ClusterMEDQ_1831#DNA
2496	2	260	83.3	+	2D66MI122MD17M20I49M3D	ClusterMEAM_583#DNA	ClusterMEDQ_1835#DNA
2496	2	252	81	+	I63M2I123MD17M20I48MI	ClusterMEDQ_589#DNA	ClusterMEDQ_1835#DNA
2499	2	274	81.7	+	D118M2I153M2D	ClusternewSSA1_2708#DNA	ClusternewSSA1_1734#DNA
2499	2	271	87.5	+	118M2I153M	ClusternewSSA1_3995#DNA	ClusternewSSA1_1734#DNA
2501	2	263	82.7	+	D145M9I44MD72MI	ClusternewSSA1_469#DNA	ClusterMEDQ_1844#DNA
2501	2	261	81.1	+	2I32MD111M9I23MD20MD72M2I	ClusterMEAM_1339#DNA	ClusterMEDQ_1844#DNA
2510	1	258	85.7	+	3I37M8D69M3I50M5I94M3I	ClusterMEAM_4351#DNA	ClusterMEAM_4773#DNA
2512	3	257	81.7	+	3I257M3I	ClusterMEAM_668#DNA	ClusterMEAM_1972#DNA
2512	3	253	81.8	+	5I253M5I	ClusternewSSA1_2240#DNA	ClusterMEAM_1972#DNA
2512	3	255	80.4	+	4I255M4I	ClusterMEDQ_1872#DNA/TcMar-Tc2	ClusterMEAM_1972#DNA
2514	2	255	82.5	+	2I78M4D68MI31MD23M7I50M2I	ClusterMEAM_3925#DNA	ClusternewSSA1_1746#DNA
2514	2	257	82.9	+	3I34MD142MD33MI46M3I	ClusterMEDQ_3689#DNA	ClusternewSSA1_1746#DNA
2516	1	262	81.6	+	I51M7D142M2I42M3I20MI	ClusternewSSA1_3583#DNA	ClusterMEAM_3029#DNA
2518	1	255	82.9	+	2I179M2I76M2I	ClusterMEAM_3027#DNA	ClusternewSSA1_1748#DNA
2519	1	357	89.2	+	57I204M153D	ClusternewSSA1_1066#DNA/P	ClusterMEAM_3023#DNA/P
2524	2	258	82.4	+	20MI76MD19MI75M4D22M2I41M	ClusterMEDQ_4081#DNA	ClusterMEAM_1982#DNA
2524	2	255	81.7	+	13MI107MI135M	ClusternewSSA1_1190#DNA	ClusterMEAM_1982#DNA
2525	2	260	85.2	+	4D54M2I201MD	ClusterMEAM_3502#DNA	ClusterMEDQ_1359#DNA
2525	2	252	94.5	+	I60M2I192M2I	ClusternewSSA1_1162#DNA	ClusterMEDQ_1359#DNA
2540	3	291	80.8	+	6MD18M18D30M2D173M19D24M	ClusterMEDQ_4110#DNA/CMC-EnSpm	ClusterMEDQ_1878#DNA/EnSpm/CACTA
2540	3	237	82.1	+	4D5MD48M22I176M3D	ClusternewSSA1_2293#DNA/EnSpm/CACTA	ClusterMEDQ_1878#DNA/EnSpm/CACTA
2540	3	295	80.3	+	6MD18M18D176M6D26M19D25M	ClusterMEAM_2509#DNA/EnSpm/CACTA	ClusterMEDQ_1878#DNA/EnSpm/CACTA
2545	2	237	100	+	10I237M2I	ClusterMEDQ_3066#DNA/EnSpm/CACTA	ClusterMEDQ_501#DNA/EnSpm/CACTA
2545	2	240	99.2	+	7I240M2I	ClusterMEAM_2552#DNA/EnSpm/CACTA	ClusterMEDQ_501#DNA/EnSpm/CACTA
2548	2	180	98.9	+	15I180M51I	ClusterMEDQ_1930#RC/Helitron	ClusterMEAM_2000#RC/Helitron
2548	2	171	87.9	+	25I28M2I143M48I	ClusternewSSA1_3261#RC/Helitron	ClusterMEAM_2000#RC/Helitron
2551	3	282	90.2	+	36D246M	ClusterACPIS_9611#RC/Helitron	ClusterMYPER_3681#RC/Helitron
2551	3	270	93.1	+	24D246M	ClusterACPIS_6651#RC/Helitron	ClusterMYPER_3681#RC/Helitron
2551	3	240	90.9	+	5I26MI214M	ClusterMYPER_3232#RC/Helitron	ClusterMYPER_3681#RC/Helitron
2552	1	213	86.4	+	14I67MD47M2D68M8I28M13I	ClusterMYPER_3249#DNA/hAT	ClusterMYPER_1694#DNA/hAT
2560	2	230	84.4	+	3D184M10I36MD6MI	ClusterMEAM_706#DNA	ClusterMEAM_3529#DNA
2560	2	222	88.6	+	I187M14I35M	ClusterMEDQ_1346#DNA	ClusterMEAM_3529#DNA
2563	3	258	87.7	+	21D11M3I87M8I34M11I58MD22M24D	ClusterMYPER_2715#DNA	ClusterMYPER_2204#DNA
2563	3	188	89.4	+	15I86M8I34M11I68M12I	ClusterMYPER_1714#DNA	ClusterMYPER_2204#DNA
2563	3	225	82.8	+	11M3I81M4D53M11I38MD37M	ClusterACPIS_5255#DNA	ClusterMYPER_2204#DNA
2564	3	195	91.8	+	49I137M2D5M2D11MD14M2D9M2D9MD	ClusterMEAM_2058#RC/Helitron	ClusterMEDQ_1285#RC/Helitron
2564	3	309	85.4	+	63D5M3D18MD8MD150M2D10M2D8MD17M2D9M2D7M2I	ClusternewSSA1_2183#RC/Helitron	ClusterMEDQ_1285#RC/Helitron
2564	3	177	94.4	+	5M3D18MD8MD141M62I	ClusterMEAM_3565#RC/Helitron	ClusterMEDQ_1285#RC/Helitron
2565	1	230	87	+	7I149M17D64M13I	ClusternewSSA1_2273#DNA/TcMar-Tc1	ClusternewSSA1_2270#DNA/TcMar-Tc1
2569	3	208	82.6	+	9I113M11I29M6D60M9I	ClusterACPIS_5278#DNA	ClusterACPIS_11665#DNA
2569	3	178	81.5	+	23I100M11I78M19I	ClusterACPIS_10678#DNA	ClusterACPIS_11665#DNA
2569	3	242	84.5	+	9D107M8I25MD91M9D	ClusterACPIS_9603#DNA	ClusterACPIS_11665#DNA
2573	4	269	86.5	+	49M3D177M40D	ClusternewSSA1_2715#DNA/EnSpm/CACTA	ClusterMEDQ_2450#DNA/EnSpm/CACTA
2573	4	298	94.7	+	16D211MD15M55D	ClusterMEAM_1969#DNA/EnSpm/CACTA	ClusterMEDQ_2450#DNA/EnSpm/CACTA
2573	4	291	89.6	+	5MD150M24D71M40D	ClusterMEAM_2491#DNA/EnSpm/CACTA	ClusterMEDQ_2450#DNA/EnSpm/CACTA
2573	4	253	86.3	+	14M18I194M45D	ClusterMEAM_2024#DNA/EnSpm/CACTA	ClusterMEDQ_2450#DNA/EnSpm/CACTA
2579	1	219	84	+	8I33M2D49M4D27M11D93M7I	ClusterACPIS_4097#DNA/hAT	ClusterMYPER_2211#DNA/hAT
2580	3	209	86.6	+	129MD23M8I56MI	ClusterMEDQ_665#DNA	ClusterMEAM_2034#DNA
2580	3	212	84	+	130M2D21M7I59M	ClusterMEAM_3544#DNA	ClusterMEAM_2034#DNA
2580	3	209	82.2	+	4MI114M2D33M8I52MI4M	ClusterMEAM_720#DNA	ClusterMEAM_2034#DNA
2585	2	198	87.6	+	3D21M16I173MD	ClusterMEDQ_1934#DNA	ClusternewSSA1_1817#DNA
2585	2	95	80.2	+	21M16I74M99I	ClusterMEAM_2130#DNA	ClusternewSSA1_1817#DNA
2595	1	204	96.1	+	104M4D96M	ClusterMEAM_727#DNA/Sola-1	ClusterMEDQ_3720#DNA/Sola-1
2596	1	215	82.2	+	7D122M3D77M6D	ClusterMEDQ_1917#DNA	ClusternewSSA1_1282#DNA
2598	1	390	97	+	189D33M3D165M	ClusterDIPSY_5151#DNA/PiggyBac	ClusterDIPSY_2001#DNA/PiggyBac
2602	1	192	100	.	=	ClusterMEDQ_2876#DNA/Ginger	ClusterMEAM_2051#DNA/Ginger
2604	1	234	83	+	180M5D9M40D	ClusterACPIS_5238#DNA/hAT-Ac	ClusterMYPER_1711#DNA/hAT-Ac
2607	1	202	81.2	+	2I23M21D158M4I	ClusterACPIS_2784#DNA/hAT-Charlie	ClusterACPIS_4113#DNA/hAT-Charlie
2612	1	168	86.4	+	21I121M3I38M9D	ClusterACPIS_4137#RC/Helitron	ClusterACPIS_11715#RC/Helitron
2615	1	184	87	+	3I37MI61M8D78M	ClusterMEAM_752#DNA/TcMar-Tigger	ClusternewSSA1_1841#DNA/TcMar-Tigger
2616	1	1083	96.7	+	903D180M	ClusterACPIS_3816#DNA/TIR	ClusterACPIS_2812#DNA/PiggyBac
2618	1	355	97.1	+	180D175M2I	ClusterDIPSY_3078#DNA/hAT-Ac	ClusterDIPSY_2025#DNA/hAT-Ac
2622	3	174	100	.	=	ClusterMEDQ_4867#RC/Helitron	ClusterMEAM_2064#RC/Helitron
2622	3	174	94.8	+	174M	ClusterMEDQ_4127#RC/Helitron	ClusterMEAM_2064#RC/Helitron
2622	3	117	92.3	+	42I117M15I	ClusternewSSA1_3278#RC/Helitron	ClusterMEAM_2064#RC/Helitron
2625	1	172	83.7	+	3D143M7I22M4D	ClusterACPIS_9674#DNA/TcMar-m44	ClusterMYPER_5030#DNA/TcMar-m44
2626	1	136	97.1	+	25I90MD18MD26M12I	ClusterMEAM_804#DNA/CMC-EnSpm	ClusterMEDQ_3730#DNA/CMC-EnSpm
2632	1	319	96	+	17I35MD44MD36MD32M169D	ClusterMEAM_686#DNA	ClusterMEAM_763#DNA
2641	1	150	85.9	+	2D124M3I22M2D	ClusterMEDQ_1942#DNA	ClusterMEAM_2086#DNA
2645	1	144	100	.	=	ClusterMEDQ_1958#RC/Helitron	ClusterMEAM_2091#RC/Helitron
2647	1	106	80.2	+	20I20M3D83M20I	ClusternewSSA1_2363#DNA	ClusterMEAM_795#DNA
2651	1	139	80.7	+	51MI88M	ClusterMEDQ_2436#DNA	ClusterMEAM_2096#DNA
2655	1	138	99.3	+	138M	ClusterMEDQ_3751#DNA/hAT-Ac	ClusterMEAM_2097#DNA/hAT-Ac
2658	3	120	98.3	+	6I120M6I	ClusterMEAM_3991#DNA	ClusterMEDQ_1414#DNA
2658	3	121	96.7	+	6I121M5I	ClusternewSSA1_715#DNA	ClusterMEDQ_1414#DNA
2658	3	141	81.8	+	I22M11D12MI29M2D43MI22MI	ClusterMEAM_3580#DNA	ClusterMEDQ_1414#DNA
2662	1	342	87.2	+	225D117M3I	ClusterMYPER_1654#RC/Helitron	ClusterACPIS_4179#RC/Helitron
2669	1	87	98.1	+	16I54M33D	ClusterMEAM_3607#DNA/EnSpm/CACTA	ClusternewSSA1_1912#DNA/EnSpm/CACTA
2674	1	516	97.5	+	3070I25MD54MD435M346I	ClusterACPIS_863#RC/Helitron	ClusterACPIS_6570#RC/Helitron
2682	4	3327	98	+	3327M	ClusterMEAM_4050#RC/Helitron	ClusterMEDQ_3370#RC/Helitron
2682	4	162	98.8	+	3165I162M	ClusterMEDQ_3304#RC/Helitron	ClusterMEDQ_3370#RC/Helitron
2682	4	183	91.8	+	3144I183M	ClusterMEAM_3980#RC/Helitron	ClusterMEDQ_3370#RC/Helitron
2682	4	681	97.4	+	249I681M2397I	ClusternewSSA1_1481#RC/Helitron	ClusterMEDQ_3370#RC/Helitron
2687	1	1989	90.9	+	818I290M2D40MD252MD253MI17MI232MI55M27I73MD221M3D548M	ClusterACPIS_5493#DNA/P	ClusterMYPER_1759#DNA/P
2691	2	1134	90.8	+	764I43M12D286MI189M3I6M2D97M4D172MI323M751I	ClusterMYPER_842#DNA/P	ClusterACPIS_4261#DNA/P
2691	2	1008	96.2	+	809I580M4D30M12D382M835I	ClusterACPIS_3395#DNA/P	ClusterACPIS_4261#DNA/P
2695	1	1513	97.8	+	843I267M4I8M2I128M3I1110M	ClusterMYPER_761#DNA/hAT-Ac	ClusterACPIS_4319#DNA/hAT-Ac
2698	1	2264	100	.	=	ClusterMYPER_1792#DNA/P	ClusterMYPER_717#DNA/P
2699	2	1029	99.7	+	1029M1223I	ClusterACPIS_5683#DNA/P	ClusterACPIS_3009#DNA/P
2699	2	2209	98	+	15D1068M10I1126M48I	ClusterMYPER_4655#DNA/P	ClusterACPIS_3009#DNA/P
2705	1	861	96.9	+	59I33M2D744MI51MI31M1160I	ClusterACPIS_5761#DNA/P	ClusterMYPER_2832#DNA/P
2707	2	1936	99.6	+	105I1936M	ClusterMYPER_100#DNA/P	ClusterMYPER_270#DNA/P
2707	2	1582	99.9	+	459I1582M	ClusterMYPER_4293#DNA/P	ClusterMYPER_270#DNA/P
2709	2	1493	96.2	+	325I13M6I449MI588MI147M6I296M192I	ClusterMEDQ_2066#DNA/CMC-EnSpm	ClusterMEAM_2196#DNA/CMC-EnSpm
2709	2	1046	96.2	+	325I13M6I427MI21MI585M645I	ClusterMEDQ_3865#DNA/CMC-EnSpm	ClusterMEAM_2196#DNA/CMC-EnSpm
2710	1	1311	96.1	+	171I806M2I124M4I381M534I	ClusterACPIS_306#DNA/P	ClusterMYPER_1811#DNA/P
2712	1	1285	97.7	+	248MD1036M702I	ClusterACPIS_7441#DNA/P	ClusterMYPER_1813#DNA/P
2713	2	1017	99.7	+	963I1017M	ClusterMYPER_4774#DNA/hAT-Ac	ClusterMYPER_1814#DNA/hAT-Tol2
2713	2	393	90.4	+	372I367MI26M1214I	ClusterACPIS_6194#DNA/hAT-Ac	ClusterMYPER_1814#DNA/hAT-Tol2
2714	2	282	97.2	+	282M1692I	ClusterACPIS_9556#DNA/P	ClusterACPIS_4314#DNA/P
2714	2	282	97.2	+	282M1692I	ClusterACPIS_2652#DNA/P	ClusterACPIS_4314#DNA/P
2715	1	1971	97.3	+	1971M	ClusternewSSA1_1395#DNA/MULE-MuDR	ClusterMEDQ_4576#DNA/MULE-MuDR
2717	1	414	88.2	+	1552I312M3D99M	ClusterACPIS_5006#DNA/P	ClusterMYPER_1816#DNA/P
2718	1	1956	95.5	+	2I24MI1294M9D629M9I	ClusterACPIS_4315#DNA/P	ClusterMYPER_1817#DNA/P
2719	1	759	84.2	+	795I172M12I587M387I	ClusterACPIS_5839#DNA/P	ClusterMYPER_3788#DNA/P
2720	1	1956	94.1	+	747M7I251M18D565M3I375M	ClusterACPIS_8793#DNA/P	ClusterMYPER_1819#DNA/P
2721	1	2148	89.1	+	363D312MD64M3D40M2D169M5D19M10D19MD22MD37M21I190M3D49M13D304M3D518M183I	ClusterMYPER_1802#DNA/P	ClusterACPIS_4365#DNA/P
2725	1	1911	99.9	+	1911M	ClusterMYPER_3792#DNA/hAT-Blackjack	ClusterMYPER_1281#DNA/hAT-Blackjack
2727	1	267	96.3	+	1602I267M	ClusterACPIS_7442#DNA/hAT-Ac	ClusterACPIS_8867#DNA/hAT-Ac
2728	1	1824	99.8	+	1824M	ClusterMEDQ_2539#DNA/hAT-Blackjack	ClusterMEDQ_121#DNA/hAT-Blackjack
2735	1	1660	91.6	+	42I725M84I601M5D329M	ClusterACPIS_4353#DNA/hAT-Ac	ClusterMYPER_1832#DNA/hAT-Ac
2737	1	1773	99.7	+	1773M	ClusterMEAM_4088#DNA/P	ClusterMEAM_1639#DNA/P
2740	1	742	87	+	313I236MI78M2I308MD119M669I	ClusterMYPER_340#DNA/P	ClusterMYPER_140#DNA/P
2747	1	1029	90.5	+	552I391M6I49M2I138MI88M6I354M9D	ClusterMYPER_2441#DNA/P	ClusterMYPER_148#DNA/P
2750	1	636	88.9	+	366I105MD81M10I449M567I	ClusterACPIS_9175#DNA/TcMar-Fot1	ClusterMYPER_150#DNA/TcMar-Fot1
2752	1	486	97.1	+	81I486M975I	ClusternewSSA1_3469#DNA/hAT-Ac	ClusterMEDQ_2062#DNA/hAT-Ac
2754	1	762	91.6	+	168I762M597I	ClusterACPIS_5838#DNA/TcMar-Fot1	ClusterMYPER_1854#DNA/TcMar-Fot1
2755	1	1365	94.1	+	159I165M2D482MI398MI318M	ClusterMYPER_2896#DNA/hAT-Ac	ClusterACPIS_4373#DNA/TIR
2756	1	1503	99.9	+	1503M	ClusterMEDQ_2993#DNA/MULE-MuDR	ClusterMEAM_4101#DNA/MULE-MuDR
2761	2	1767	89.9	+	174D452M4I357MD122MI71M3I479M111D	ClusterMEDQ_4217#DNA/hAT-Ac	ClusternewSSA1_1958#DNA/hAT-Ac
2761	2	1563	90.4	+	30I422M4I357MD122MI71M3I479M111D	ClusternewSSA1_2899#DNA/hAT-Ac	ClusternewSSA1_1958#DNA/hAT-Ac
2762	4	1479	98.3	+	1479M	ClusterMEAM_2745#DNA/hAT-Ac	ClusternewSSA1_1959#DNA/hAT-Ac
2762	4	450	98.9	+	450M1029I	ClusterMEDQ_357#DNA/hAT-Ac	ClusternewSSA1_1959#DNA/hAT-Ac
2762	4	1479	98.3	+	1479M	ClusterMEDQ_4590#DNA/hAT-Ac	ClusternewSSA1_1959#DNA/hAT-Ac
2762	4	1025	96.5	+	468I360M14D651M	ClusterMEDQ_1565#DNA/hAT-Ac	ClusternewSSA1_1959#DNA/hAT-Ac
2764	1	507	90.1	+	930I507M9I	ClusterMYPER_2592#DNA/hAT-Ac	ClusterMYPER_1860#DNA/TIR
2766	1	1056	99.7	+	1056M378I	ClusterMEAM_1682#DNA/MULE-MuDR	ClusterMEDQ_2074#DNA/TIR
2776	1	444	98.4	+	51I393MI51M866I	ClusterACPIS_11401#DNA/TcMar-Pogo	ClusterMYPER_1876#DNA/TcMar-Pogo
2778	1	743	94.2	+	607I414M12I48M2D118MI161M	ClusterACPIS_6984#DNA/hAT-Ac	ClusterACPIS_6735#DNA/hAT-Ac
2785	1	1254	89.8	+	66I1254M	ClusternewSSA1_3760#DNA/hAT-Tip100	ClusterMEAM_2226#DNA/TIR
2786	1	297	90.2	+	929I297M75I	ClusterACPIS_6327#DNA/PiggyBac	ClusterMYPER_1883#DNA/PiggyBac
2790	1	2641	99.4	+	85D1281M1275D	ClusterACPIS_6730#DNA/P	ClusterACPIS_598#DNA/P
2792	1	711	98.4	+	147D564M714I	ClusterMEAM_252#DNA/P	ClusterMEDQ_2082#DNA/P
2800	1	3610	89.3	+	270D73MI66M2D359M3D202M3D88M4D23M7D381M2I8M2121D	ClusterMYPER_4297#RC/Helitron	ClusterACPIS_4440#RC/Helitron
2805	2	1188	97.9	+	631MD149MD21MI385M	ClusterACPIS_8929#DNA/PiggyBac	ClusterACPIS_8930#DNA/PiggyBac
2805	2	564	95.8	+	623I160MD18MI385M	ClusterMYPER_4885#DNA/PiggyBac	ClusterACPIS_8930#DNA/PiggyBac
2807	1	1175	98.4	+	110M3I776M2D287M	ClusterACPIS_9977#DNA/PiggyBac	ClusterACPIS_4448#DNA/PiggyBac
2809	1	1644	87.2	+	414D343M2D151MD144MI70M8D55MD121M48D22M2D124MD137M6I	ClusterMYPER_3818#DNA/hAT-Ac	ClusterMYPER_1900#DNA/hAT-Ac
2810	1	1176	89.2	+	1019M3D154M	ClusterACPIS_7880#DNA/PiggyBac	ClusterMYPER_1901#DNA/PiggyBac
2813	1	1169	84.9	+	819M2D348M	ClusterACPIS_8938#DNA/PiggyBac	ClusterMYPER_1903#DNA/PiggyBac
2814	1	1155	95.5	+	17M3I179MD171MI582M9I205M	ClusterMYPER_3876#DNA/PiggyBac	ClusterACPIS_4450#DNA/PiggyBac
2817	2	693	93.8	+	101M3I573MI19M462I	ClusterACPIS_11169#DNA/PiggyBac	ClusterACPIS_4454#DNA/PiggyBac
2817	2	1148	94.6	+	677MI18M10I453M	ClusterMYPER_3430#DNA/PiggyBac	ClusterACPIS_4454#DNA/PiggyBac
2820	1	1033	98.5	+	117I549M3I107MD376M	ClusterACPIS_5681#DNA/PiggyBac	ClusterMYPER_1910#DNA/PiggyBac
2824	2	336	97.6	+	336M796I	ClusterACPIS_3919#DNA/PiggyBac	ClusterMYPER_1916#DNA/PiggyBac
2824	2	438	85.1	+	442I49M4I77M8I167M3D111M13I31M230I	ClusterACPIS_7246#DNA/PiggyBac	ClusterMYPER_1916#DNA/PiggyBac
2825	3	2010	90	+	84D60M69D915M4I13M2I137M732D	ClusterMEDQ_3401#DNA/P	ClusternewSSA1_73#DNA/P
2825	3	2034	90.9	+	59M18D916M4I13M2I137M891D	ClusternewSSA1_4607#DNA/P	ClusternewSSA1_73#DNA/P
2825	3	2010	90	+	84D60M69D915M4I13M2I137M732D	ClusterMEAM_3656#DNA/TIR	ClusternewSSA1_73#DNA/P
2828	1	1128	98.3	+	1128M	ClusterMYPER_2406#DNA/PiggyBac	ClusterACPIS_4469#DNA/PiggyBac
2841	1	1434	90.8	+	111M9D532M2I48M7I171M5I16M5D112MD73M356D	ClusterACPIS_2513#RC/Helitron	ClusterACPIS_4488#RC/Helitron
2842	2	426	84.9	+	219I77M12I349M417I	ClusterMYPER_2114#DNA/TcMar-Pogo	ClusterMYPER_1481#DNA/TcMar-Pogo
2842	2	975	99.8	+	948MI27M98I	ClusterMYPER_4362#DNA/TcMar-Pogo	ClusterMYPER_1481#DNA/TcMar-Pogo
2845	2	663	99.5	+	72D591M474I	ClusternewSSA1_2986#DNA/TcMar-Fot1	ClusterMEAM_2245#DNA/TcMar-Fot1
2845	2	228	99.6	+	633I228M204I	ClusterMEDQ_3708#DNA/TcMar-Fot1	ClusterMEAM_2245#DNA/TcMar-Fot1
2852	1	1818	99.3	+	1032M786D	ClusterMYPER_4681#DNA/TIR	ClusterACPIS_4508#DNA/hAT-Blackjack
2855	1	1068	94.4	+	42D1026M	ClusterMYPER_3448#DNA/MULE-MuDR	ClusterACPIS_4513#DNA/MULE-MuDR
2859	1	1019	94.9	+	66M3D476M8I32M7D435M	ClusterACPIS_5692#DNA/hAT-Pegasus	ClusterMYPER_4352#DNA/hAT-Pegasus
2860	2	942	94.9	+	72I759M6D177M	ClusternewSSA1_1990#DNA/P	ClusterMEAM_2252#DNA/P
2860	2	1008	99.5	+	1008M	ClusterMEDQ_2577#DNA/P	ClusterMEAM_2252#DNA/P
2864	1	951	90.9	+	951M45I	ClusterMYPER_2982#DNA/MULE-NOF?	ClusterACPIS_461#DNA/MULE-NOF?
2865	2	1103	80.8	+	90D142M7I188M138I241M9I270M172D	ClusterMYPER_4755#RC/Helitron	ClusterACPIS_3381#RC/Helitron
2865	2	669	90.9	+	380I18MI404M12I38M5D48M4D94M58D	ClusterACPIS_2191#RC/Helitron	ClusterACPIS_3381#RC/Helitron
2872	3	504	96.4	+	3I504M472I	ClusterMYPER_2074#DNA/TcMar-Tc1	ClusterACPIS_7956#DNA/TcMar-Tc1
2872	3	486	90.7	+	18I486M475I	ClusterMYPER_462#DNA/TcMar-Tc1	ClusterACPIS_7956#DNA/TcMar-Tc1
2872	3	495	88.3	+	18I117M9D369M475I	ClusterACPIS_6068#DNA/TcMar-Tc1	ClusterACPIS_7956#DNA/TcMar-Tc1
2877	1	405	83.5	+	542I40MD15MI55M5I15MI38M3I86MI76MI79M	ClusternewSSA1_2603#DNA/Crypton-V	ClusterMEAM_3266#DNA/Crypton-V
2878	1	1416	99.9	+	66I890M526D	ClusterMYPER_1337#DNA/TcMar-Fot1	ClusterACPIS_10053#DNA/TcMar-Fot1
2879	1	849	97.9	+	6I673M3D111M2I62M100I	ClusterACPIS_585#DNA/hAT-Ac	ClusterACPIS_9012#DNA/hAT-Ac
2882	2	942	99.6	+	942M	ClusterACPIS_9016#DNA	ClusterMYPER_1416#DNA/MULE-NOF?
2882	2	942	99.4	+	942M	ClusterMYPER_4783#DNA	ClusterMYPER_1416#DNA/MULE-NOF?
2884	1	630	97.6	+	474M3I156M305I	ClusterDIPSY_5537#DNA/PiggyBac	ClusterDIPSY_175#DNA/PiggyBac
2885	1	4661	85.6	+	1991D127MI43M61D228MD56MD68MD413M1671D	ClusterACPIS_5413#DNA/P	ClusterMYPER_1954#DNA/P
2887	2	922	97.9	+	I62MD24MD43MD47MI5MI15MI464MD258M3I	ClusterMEDQ_4255#DNA/TcMar-Mariner	ClusterMEAM_3273#DNA/TcMar-Mariner
2887	2	919	93.9	+	4I59MD24MD43MD211MD98MI140MI10MI100MI140MI90MI	ClusternewSSA1_2452#DNA/TcMar-Mariner	ClusterMEAM_3273#DNA/TcMar-Mariner
2888	1	1037	95.1	+	174I286M4I239MI61MD159M291D	ClusterACPIS_11014#DNA/Ginger	ClusterACPIS_7027#DNA/Ginger
2889	1	105	85.2	+	698I24M2I22MI20M4D35M117I	ClusterACPIS_1531#DNA/Kolobok-E	ClusterMYPER_2464#DNA/Kolobok-E
2892	1	912	86.4	+	912M	ClusterACPIS_11058#DNA/hAT-Ac	ClusterMYPER_2993#DNA/hAT-Ac
2893	2	918	97.1	+	311M6D601M	ClusterMYPER_4789#DNA/hAT-hAT19	ClusterACPIS_4581#DNA/hAT-hAT19
2893	2	912	95.4	+	912M	ClusterACPIS_3348#DNA/hAT	ClusterACPIS_4581#DNA/hAT-hAT19
2897	1	1116	95.2	+	213D456M11D436M	ClusterMYPER_2411#DNA/TcMar-Fot1	ClusterACPIS_4588#DNA/TcMar-Fot1
2904	1	951	96.5	+	157D5MI789M66I	ClusterACPIS_10061#DNA/TcMar-m44	ClusterACPIS_552#DNA/TcMar-m44
2905	2	417	94.2	+	417M444I	ClusterACPIS_5002#DNA/hAT-Tol2	ClusterACPIS_11081#DNA/hAT-Tol2
2905	2	1584	94.2	+	861M723D	ClusterMYPER_149#DNA/hAT-Ac	ClusterACPIS_11081#DNA/hAT-Tol2
2909	1	269	89.6	+	540I23M9I167M8D71M12I	ClusterACPIS_10574#RC/Helitron	ClusterACPIS_3404#RC/Helitron
2910	1	855	99.5	+	84I735M120D	ClusterMYPER_2485#DNA/Ginger	ClusterMYPER_306#DNA/Ginger
2911	1	2371	93.6	+	198D401M6I104M6D33M7I181M14I61M1387D	ClusterDIPSY_2797#RC/Helitron	ClusterDIPSY_2288#RC/Helitron
2916	1	132	93.3	+	592I13MI18MI101M70I	ClusterMEDQ_749#DNA/Crypton-V	ClusterMEDQ_2118#DNA/Crypton-V
2917	2	1312	91.4	+	694D14M15I377MD57M4I157M4D8M163I	ClusterMYPER_2373#DNA/P	ClusterACPIS_3420#DNA/P
2917	2	1358	80.6	+	166D14MI11MI8MI35M2I10MI56MI10M3I19M2I60MI11MI16MI56M2I12M2I34M5I22M6I28MI14M2I14M4I24MI21M4I24MI18MD47MI19MI26M2I24MI7MI16M2I11MI9M3I48MD16M450D	ClusterACPIS_10918#DNA/P	ClusterACPIS_3420#DNA/P
2922	2	752	85.3	+	56I173MD13MI51M51D50M7D129M2I29MI183M3I11M2I54M30I	ClusterACPIS_4665#DNA/hAT-hAT19	ClusterACPIS_4636#DNA/hAT-hAT19
2922	2	771	85.6	+	47I177MD248M47D11M7D32MD169M3I16M2I62M21I	ClusterACPIS_5830#DNA/hAT-hAT19	ClusterACPIS_4636#DNA/hAT-hAT19
2924	6	279	100	+	33D246M539I	ClusterMEDQ_254#RC/Helitron	ClusterMEDQ_1012#RC/Helitron
2924	6	279	100	+	33D246M539I	ClusterMEAM_570#RC/Helitron	ClusterMEDQ_1012#RC/Helitron
2924	6	279	100	+	33D246M539I	ClusterMEDQ_534#RC/Helitron	ClusterMEDQ_1012#RC/Helitron
2924	6	279	100	+	33D246M539I	ClusterMEDQ_3019#RC/Helitron	ClusterMEDQ_1012#RC/Helitron
2924	6	279	100	+	33D246M539I	ClusterMEAM_567#RC/Helitron	ClusterMEDQ_1012#RC/Helitron
2924	6	279	99.6	+	33D246M539I	ClusternewSSA1_449#RC/Helitron	ClusterMEDQ_1012#RC/Helitron
2926	2	793	92.4	+	540M9D244M	ClusterACPIS_3549#DNA/TcMar-Tc1	ClusterMYPER_1995#DNA/TcMar-Tc1
2926	2	216	89.8	+	568I216M	ClusterACPIS_11683#DNA/TcMar-Tc1	ClusterMYPER_1995#DNA/TcMar-Tc1
2928	1	769	83.8	+	22I13M3D42M15D108MD45M11I76M8I11M2I59M5D10MI9M3I47M2I56MI49M9I37M5I32M2I73MI47M31D	ClusterMEDQ_3048#DNA/hAT	ClusterMEAM_2276#DNA/hAT
2930	1	777	96.4	+	777M	ClusterMYPER_1465#DNA/TcMar-Tc1	ClusterACPIS_2094#DNA/TcMar-Tc1
2933	1	246	97.2	+	327I246M201I	ClusternewSSA1_2260#DNA/TcMar-Tc1	ClusterMEDQ_3909#DNA/TcMar-Tc1
2937	2	751	93.5	+	3I72MI211MD52M3I31M2D21MD40MD11MD16M2I16MD18M7I24MD47MI184M9I	ClusterMEAM_1095#RC/Helitron	ClusterMEDQ_633#RC/Helitron
2937	2	777	85.9	+	4D44MI56MI4MI6MI30MI92MI26MI22MD13MI12M2D26M3I31M2D13M2I19MI37MD16M2I16MD19MI29M2D47MI109MI9M2I54MI17M17D	ClusternewSSA1_2956#DNA/PIF-Harbinger	ClusterMEDQ_633#RC/Helitron
2940	2	730	82.5	+	168M11D24MD43M27I316M9D57M15I101M	ClusterMEAM_3309#DNA/Academ-1	ClusterMEDQ_2128#DNA/Academ-1
2940	2	729	81.5	+	4D16M10I127M11D24MD15MD43M27I173MI131MI64M15I88M10D16M5D	ClusternewSSA1_2287#DNA/Academ-1	ClusterMEDQ_2128#DNA/Academ-1
2941	1	672	90.3	+	84I163M8I294M14D201M	ClusterMYPER_3980#DNA/PiggyBac	ClusterACPIS_8043#DNA/PiggyBac
2942	1	507	93.6	+	108I48MI252M2I26M4I181M128I	ClusterMEDQ_1025#DNA	ClusterMEDQ_2130#DNA
2950	1	2484	96.7	+	176MD294M2D265M1746D	ClusterMEAM_2184#RC/Helitron	ClusternewSSA1_2015#RC/Helitron
2952	1	673	87.4	+	41I39M7D171MD160M6I221MI25MI15MI34M11I	ClusterMEDQ_1078#DNA	ClusterMEAM_1113#DNA
2954	1	1131	81	+	39D348M124D374M246D	ClusterMYPER_1380#DNA/PiggyBac	ClusterACPIS_6994#DNA/PiggyBac
2960	1	399	99	+	312I399M	ClusterACPIS_11463#DNA/Ginger	ClusterACPIS_2142#DNA/Ginger
2961	1	694	86.7	+	8I4M2I71MI41M6D43M3I111M7I226M4I42M3I51MD26M8D36M6D22M8I	ClusterMEAM_2293#DNA/hAT-Tip100	ClusterMEDQ_4657#DNA/hAT-Tip100
2964	2	888	86.7	+	186D318M3D103M3I278M	ClusterACPIS_11070#DNA/PiggyBac	ClusterMYPER_359#DNA/PiggyBac
2964	2	162	81	+	378I95M12I67M150I	ClusterACPIS_7561#DNA/PiggyBac	ClusterMYPER_359#DNA/PiggyBac
2967	1	531	97.4	+	273I426M105D	ClusterMYPER_2056#DNA/hAT-Tip100	ClusterMYPER_3067#DNA/hAT-Tip100
2971	2	252	96.7	+	476I210M42D	ClusterMYPER_589#DNA/P	ClusterACPIS_4709#DNA/P
2971	2	686	99.4	+	686M	ClusterACPIS_11175#DNA/P	ClusterACPIS_4709#DNA/P
2973	1	1124	94.1	+	335D681M108D	ClusterMYPER_215#RC/Helitron	ClusterMYPER_3531#RC/Helitron
2975	2	659	91.6	+	7I91MI76M3D102M3I115M19D41M4D139M2D39MD27M39I	ClusterACPIS_11195#DNA/hAT-Ac	ClusterACPIS_6987#DNA/hAT-Ac
2975	2	613	84.1	+	7I27MI290M34I74MD66M11D80MD35MD27M39I	ClusterACPIS_8140#DNA/hAT-Ac	ClusterACPIS_6987#DNA/hAT-Ac
[truncated: 6,948 more rows]
