# Supplementary material for: Characterization of transposable elements within the Bemisia tabaci species complex
Source: Mob DNA. 2022 Apr 19;13:12. doi: 10.1186/s13100-022-00270-6 (PMC9017028; doi:10.1186/s13100-022-00270-6)
Supplement: Supplementary file 4 — Additional file 4. Supplementary Table 4. [file 13100_2022_270_MOESM4_ESM.xlsx]

## Sheet: MEAM1
MEAM1	DNA	DNA/Academ	DNA/Academ-1	DNA/CMC-Chapaev-3	DNA/CMC-EnSpm	DNA/CMC-Transib	DNA/Crypton-H	DNA/Crypton-S	DNA/Crypton-V	DNA/EnSpm/CACTA	DNA/Ginger	DNA/ISL2EU	DNA/Kolobok	DNA/Kolobok-Hydra	DNA/MULE	DNA/MULE-MuDR	DNA/MULE-NOF	DNA/Mariner	DNA/Maverick	DNA/P	DNA/P-Fungi	DNA/PIF-Harbinger	DNA/PIF-Spy	DNA/PiggyBac	DNA/Sola-1	DNA/Sola-2	DNA/TIR	DNA/TcMar-Cweed	DNA/TcMar-Fot1	DNA/TcMar-Mariner	DNA/TcMar-Pogo	DNA/TcMar-Tc1	DNA/TcMar-Tc2	DNA/TcMar-Tc4	DNA/TcMar-Tigger	DNA/TcMar-m44	DNA/Zator	DNA/hAT	DNA/hAT-Ac	DNA/hAT-Blackjack	DNA/hAT-Charlie	DNA/hAT-Pegasus	DNA/hAT-Tag1	DNA/hAT-Tip100	DNA/hAT-Tol2	DNA/hAT-hAT1	DNA/hAT-hAT5	DNA/hAT-hATm	LINE
0	0.0960422	0.00353706	0.000813494	0.000198861	0.00204081	0.000321788	0	0	0.157795	0.0379687	0.00156845	0.00265576	0.00102081	0.000111382	0	0.00237772	0.000193495	0.000345365	0.0061273	0.00809412	0	0.000753331	0.000741949	0.00493381	0.00115479	0.000268454	0.00234276	3.75609e-05	0.0029808	0.0134686	0.0013678	0.00829152	0.000510893	0.00214731	0.000408942	0.00126065	0.00137496	0.00898209	0.00321706	0.00103333	0.000294308	0.00138585	0.00150764	0.0143263	0.000129268	0.000523088	0.000992355	0.00325462	0.0232043
1	0.223119	0.0115039	0.0041382	0.000833493	0.00414226	0.00122146	0	0	0.0118957	0.106768	0.00797672	0.00363462	0.00533771	2.19512e-05	0	0.00180634	0.000493982	5.8699e-05	0.018413	0.000683575	0	0.000631218	0.00122975	0.00444438	0.00133349	0.00206325	0	0	0.000266015	0.00898518	1.17073e-05	0.0203437	0	0.00139918	0.00206178	5.08942e-05	0.0034304	0.0379036	0.00276032	0	0.000704063	6.81299e-05	0.000671218	0.0220842	0	0.00178422	0.00350373	0.00384015	0.00466438
2	0.306287	0.00862046	0.00744957	0.00186991	0.00756177	0.0042221	0	9.43087e-06	0.0125837	0.270907	0.00778258	0.00828973	0.0267838	3.3008e-05	0	0.00177056	0.00445787	0.000583738	0.0362127	0.000439673	0	0.000806014	0.0024491	0.00299284	0.00100374	0.00232633	6.66665e-06	0	0.000131219	0.00930192	0.000201788	0.0268978	0	0.00226259	0.0109635	0	0.00298162	0.0713619	0.00370519	0	0.00313495	0	0.00110341	0.013951	0	0.000969103	0.00436698	0.00529787	0.00130325
3	0.502454	0.0061151	0.00999395	0.000958371	0.0231255	0.0043208	0	0.000194308	0.01553	0.338357	0.00116666	0.0263524	0.0483943	0.000280975	0	0.00345121	0.00188032	0.00353137	0.0398026	0	0	0.0011839	0.00241284	0.00225365	0.000986664	0.00471381	0	0	0	0.00481982	0.000512519	0.0249108	0	0.0119192	0.00708827	0	0.00441495	0.11403	0.00423901	0	0.00421462	1.85365e-05	0.00156813	0.0449828	0	0.000156097	0.00568405	0.00566567	0.00157561
4	0.738229	0.00299853	0.0187203	0.00184341	0.0118084	0.00255365	8.13006e-06	0.000310893	0.0279365	0.258149	0.000518372	0.0570829	0.0415917	0.000352682	0	0.00457202	0.000943412	0.00575706	0.0151913	0.000185203	0	0.00109577	0.00232894	0.00162162	0.000352357	0.0102395	0	0	6.79673e-05	0.00556015	0.00246113	0.0277227	0	0.0198141	0.00198731	0	0.00366796	0.111756	0.00322698	0	0.00141479	4.45527e-05	0.00527868	0.0826697	0	0.000229105	0.00820469	0.00377088	0.00188292
5	0.782836	0.00541283	0.0224645	0.00258828	0.00466925	0.000286666	1.64227e-05	0.00106585	0.0226368	0.146681	0.000210568	0.0472566	0.0231617	0.000404714	6.17884e-06	0.00316536	0.000947314	0.00579706	0.00946371	8.56908e-05	0	0.00078325	0.00308162	0.00134569	0.000107967	0.0137861	0	0	1.44715e-05	0.00754908	0.00373966	0.0276633	0	0.0193427	0.000464714	9.78859e-05	0.00371235	0.157419	0.00340584	1.21951e-05	0.000438698	4.92681e-05	0.0100484	0.0880945	0	0.000129918	0.0129642	0.00546828	0.000875282
6	0.753413	0.00352796	0.030649	0.00742567	0.00464617	6.65039e-05	4.81299e-05	0.00184064	0.0262713	0.0666138	0.00040943	0.0229568	0.0203108	0.000190081	0	0.00157902	0.000407316	0.00319885	0.00528437	0	0	0.00115138	0.0102081	0.00306861	0	0.0145938	0	0	5.51218e-05	0.00728014	0.00395446	0.0296889	0	0.0189058	0.000634307	0	0.00462584	0.135032	0.00340731	0	0.000330893	6.71543e-05	0.0114318	0.0670982	0	0.000114959	0.0125583	0.00424275	0.00131609
7	0.732017	0.00322991	0.0180934	0.00540063	0.00333674	6.1951e-05	0.000166341	0.00247219	0.0309417	0.0424726	0.000159024	0.0109392	0.0203227	0.00016813	0	0.00395153	0.000331706	0.00328503	0.00280454	7.96746e-05	5.36584e-05	0.000939509	0.01329	0.000631868	0	0.013006	0	0	0	0.00527023	0.00238764	0.0291251	0	0.0203094	0.000706014	0	0.00515966	0.136189	0.00379576	2.66666e-05	0.000181463	0	0.0101195	0.0571504	0	0.000101788	0.0126627	0.00305089	0.00150292
8	0.675011	0.00265609	0.010171	0.0051699	0.00233268	1.08943e-05	0.000299511	0.00249333	0.0314396	0.0268931	7.56095e-05	0.0061847	0.016438	0.000146829	6.82925e-05	0.00464877	0.000493657	0.00499023	0.0013187	0.00014065	0.00012813	0.000333332	0.0166534	0.00083203	0	0.00873217	0	0	0	0.00625039	0.00129528	0.0251342	0	0.0157975	0.000886827	3.18698e-05	0.0033234	0.115952	0.00262633	0.000169756	0.000348779	7.28453e-05	0.00973412	0.0721481	0	5.07316e-05	0.0111471	0.00221723	0.00110699
9	0.637478	0.00159447	0.0117964	0.00306601	0.00200569	0	0.000423088	0.00301463	0.0185827	0.0253045	3.70731e-05	0.0065377	0.0156352	3.78861e-05	4.11381e-05	0.00525689	0.00078764	0.00435674	0.00153577	0.000261788	0.000117073	0.000166178	0.017013	0.00125154	0	0.00749412	3.00812e-05	0	0	0.00576372	0.000838371	0.0235993	0	0.0121408	0.0007839	0	0.00266942	0.12478	0.00173739	0.000348779	0.000262763	0	0.0119912	0.0879864	0	0.000160162	0.00952209	0.00237414	0.000950566
10	0.667795	0.00155918	0.0110022	0.00199463	0.00100406	0	0.000356259	0.00384828	0.00748469	0.0220726	0.000609104	0.00932664	0.0149931	0	0	0.00374909	0.000367966	0.00418665	0.000838371	0.000259999	5.26828e-05	0.000217723	0.0106769	0.00243674	3.07316e-05	0.00659966	0.000228617	0	0	0.00432812	0.00107398	0.0160694	0	0.00981623	0.000402275	0.000120813	0.00306276	0.128671	0.00116292	0.00100406	0.000243089	0	0.0124809	0.0659357	0	5.93494e-05	0.00967883	0.00150666	0.000556746
11	0.681581	0.0011265	0.00895932	0.00147447	0.000968127	1.13821e-05	0.000351869	0.00561917	0.00649461	0.0220736	0.000635608	0.00814274	0.0157377	2.5691e-05	0	0.00195398	0.000468129	0.00276926	0.00141561	0.00020943	0.000105203	0.000297235	0.00634242	0.00235707	0	0.00714778	0	0	1.12195e-05	0.00274113	0.000671705	0.00975867	0	0.00918875	0.000348779	2.08129e-05	0.00344633	0.128908	0.000652356	0.000748778	0.000186178	0	0.0112266	0.0680011	0	1.90243e-05	0.00926631	0.00139902	0.000104715
12	0.625045	0.000692681	0.00475316	0.00198796	0.00127235	7.62599e-05	0.000234146	0.00558193	0.004426	0.0202082	0.000574795	0.00809428	0.0150691	2.47154e-05	0	0.00171382	0.000940485	0.00202845	0.000529592	2.55284e-05	0	1.65853e-05	0.006326	0.00180764	0	0.00564031	0	0	0	0.00230699	0.000295284	0.00904762	0	0.0103809	0.000258536	0	0.00417267	0.139308	0.000849428	0.000252032	0.000206991	0	0.0123092	0.0886609	0	0.000110894	0.0121084	0.00156715	0.000656096
13	0.533467	0.00076016	0.00383348	0.00212097	0.000884225	4.48779e-05	0.000177235	0.00619787	0.00307056	0.0189653	0.00144065	0.00502389	0.0112042	4.56909e-05	4.34145e-05	0.00107479	0.000135609	0.00149739	0.000568616	3.34958e-05	0.000104553	8.39022e-05	0.00558632	0.00186357	6.66665e-06	0.0065273	0	0	0	0.00165105	0.00057138	0.00775949	0	0.0121798	0.000359511	3.96747e-05	0.0047886	0.139743	0.00152455	6.86177e-05	4.08129e-05	0	0.00853851	0.0912105	0	0.000161626	0.0139021	0.00130601	0.000836745
14	0.45577	0.00114487	0.00295658	0.00211967	0.000800485	0	0.000155447	0.00558665	0.00327186	0.0187034	0.00081577	0.0036182	0.00782892	7.9512e-05	3.56097e-05	0.000611705	5.65852e-05	0.000903737	0.000437397	0.000440486	0.000144715	0.000175772	0.00712746	0.00130146	4.78047e-05	0.00731331	0	0	1.98373e-05	0.00409202	0.000404877	0.00698974	0	0.00715494	0.000473657	2.61788e-05	0.00470161	0.116397	0.00112081	0.000463413	0.000106829	0	0.00641299	0.0634629	0	0.000126666	0.0160656	0.000460649	0.000286828
15	0.409886	0.00028065	0.00281902	0.00144097	0.000668778	4.26015e-05	0.000198373	0.00337674	0.00256536	0.0168094	0.000365527	0.00512811	0.00590193	7.23575e-05	1.20325e-05	0.000667315	0.000221625	0.00100179	0.000310243	0.000126829	8.22762e-05	6.30892e-05	0.00686535	0.00129252	0	0.010067	0	0	0	0.0070803	0.000542763	0.0072364	0	0.00554811	0.000407641	0	0.00346145	0.0909428	0.00150195	0.000238861	3.80487e-05	0	0.00392438	0.0364981	0	0.000133983	0.0199477	0.000643901	0.000453332
16	0.366918	0.000628453	0.00235755	0.00221674	0.000919509	0	5.4634e-05	0.00251511	0.00142016	0.0156178	0.00033821	0.00391934	0.00471121	0.000396747	8.81298e-05	0.000391056	0.000231381	0.000785526	0.000702112	5.98372e-05	0	0.000146829	0.00600941	0.000792193	2.84552e-05	0.008419	0	0	0	0.00511885	0.000669592	0.00727575	0	0.00420519	0.000375283	0	0.00372812	0.0731391	0.000677234	0.000525689	3.86991e-05	0	0.00258845	0.0237824	0	5.77234e-05	0.020819	0.000617397	0.000556584
17	0.337196	0.000499511	0.00206129	0.00253007	0.000884225	2.47154e-05	5.4634e-05	0.00141235	0.00229885	0.0129855	4.56909e-05	0.00416324	0.00481055	0.000650079	0	0.000219349	0.000193333	0.000693819	8.2764e-05	6.69917e-05	0	0.000110731	0.00362096	0.000711543	0.000153008	0.00769347	0	0	0	0.00371186	0.000545202	0.00709803	0	0.00286666	0.000276097	0	0.00349056	0.0595447	0.000547478	0.000209593	3.02438e-05	0	0.00166178	0.0155074	0	0.000270243	0.0231297	0.000333007	0.0010987
18	0.289255	0.000185853	0.00167528	0.00180211	0.00129626	0.000116748	7.12193e-05	0.0004826	0.00214048	0.0121276	0	0.00212032	0.00424291	0.000375934	0	0.000259837	0.000162764	0.0009452	0.000321625	6.99185e-05	7.69103e-05	5.56096e-05	0.00367202	0.000592519	0.000201788	0.00775835	0	0	3.49592e-05	0.00274959	0.000653657	0.00600681	0	0.00153203	0.00043008	0	0.00331284	0.0462166	0.0004226	0.00067138	9.13818e-05	0	0.00194292	0.0109852	0	0.000160325	0.020599	0.000670242	0.000542763
19	0.262104	0.000122276	0.00153674	0.00154162	0.00103219	0.000126504	4.55283e-06	0.000298861	0.00174243	0.00875526	6.24388e-05	0.00124943	0.00395576	0.00117431	9.95119e-05	0.000215284	0.00012878	0.000697071	0.000130081	0.000105528	5.26828e-05	9.04062e-05	0.0033634	0.000247316	0.000244715	0.00634746	0	0	0	0.00211609	0.000315284	0.0042782	0	0.00180959	0.000182926	0	0.00242308	0.0351241	0.000391544	0.000139024	2.94308e-05	0	0.00101723	0.00768827	0	0.000184715	0.0191224	0.000478698	0.000741299
20	0.221608	0.000283576	0.00224471	0.00162731	0.000905201	9.43087e-05	0	0.000621624	0.00137024	0.00883721	3.91869e-05	0.00153772	0.0036717	0.000643088	0	0.000422275	0.000217723	0.0010104	0.000301463	3.2195e-05	2.06503e-05	9.18696e-05	0.00297674	9.26827e-05	0.000296747	0.00577803	0	0	0	0.00160617	0.00033821	0.00470519	0	0.00258828	0.000342438	0	0.00167073	0.0283217	0.000433332	0.000126829	4.47153e-05	0	0.0011491	0.00673526	0	7.12193e-05	0.0135349	0.000751217	0.000473007
21	0.200499	0.000207642	0.00167772	0.0011878	0.000547803	6.43901e-05	4.03251e-05	0.000403901	0.00159593	0.00741526	8.14632e-05	0.000753656	0.00312828	0.00053886	4.92681e-05	0.000157561	0.000261137	0.00128016	0.000194634	0.000115284	0	0	0.00201658	0.000402926	0.000199186	0.00445299	0	0	0	0.00093577	0.00031317	0.00372714	0	0.00244455	0.000351381	0	0.00134341	0.0209081	0.00018878	0.00018504	1.59349e-05	0	0.00178325	0.00522649	0	0.000111707	0.012244	4.42275e-05	0.00122439
22	0.178697	0.000307967	0.00167967	0.00229544	0.000786664	0.000287154	4.19511e-05	0.0019891	0.00171804	0.00625852	1.30081e-06	0.00073577	0.00313332	0.000427478	0	0.000243089	0.000317885	0.00115512	0.000222764	2.91056e-05	1.13821e-06	2.06503e-05	0.001533	0.000253983	0.000285202	0.00367365	0	0	0	0.00123463	0.000136422	0.00411495	0	0.00309918	0.000236422	0	0.00133821	0.016998	0.000386015	0.000121788	4.06503e-06	0	0.000731868	0.00356877	0	4.63413e-05	0.00930322	4.71543e-05	0.00151479
23	0.170176	8.74794e-05	0.00133057	0.00244308	0.000718209	0.00015317	0	0.00275154	0.00199495	0.0043569	1.28455e-05	0.000663575	0.00161593	0.000486015	0	0.000641624	0.000254633	0.00143252	0.000158536	0.000166829	0	8.5203e-05	0.00100211	0.000319511	0.000248292	0.00331397	0	0	0	0.00106422	0.000272845	0.00329153	0	0.0033821	0.000246016	0	0.00101382	0.0142369	0.00017317	0.000142439	0	0	0.000374145	0.00325056	0	0	0.00628681	9.69103e-05	0.000436584
24	0.159027	1.78861e-05	0.00135821	0.00211772	0.000396584	2.11381e-05	0	0.00343072	0.00187967	0.00352487	1.88617e-05	0.000611868	0.00156048	0.000234959	0	7.60973e-05	0.000129431	0.00173398	3.39836e-05	0.000150406	0	0	0.000945851	0.000480974	0.000123902	0.00169105	0	0	0	0.00215463	0.000125365	0.00264373	0	0.00416226	2.9756e-05	0	0.000631705	0.0116764	0.000296584	6.69917e-05	1.86991e-05	0	0.000504714	0.00228406	0	4.35771e-05	0.00552665	6.61787e-05	0.00035756
25	0.155683	0.000151869	0.000885688	0.00151138	0.000440974	0	0	0.00357349	0.00160552	0.00295625	2.68292e-05	0.000684388	0.00126325	0.00016065	1.21951e-05	4.06503e-05	0	0.00126016	5.59348e-05	0.000174959	0	8.37396e-05	0.000560649	0.00071073	0.0002013	0.00196731	0	0	1.69105e-05	0.00149398	0.000125203	0.00267528	0	0.00359609	8.66664e-05	0	0.000705689	0.0100114	0.00025382	6.76421e-05	2.4878e-05	0	0.000164065	0.00205089	0	0	0.00372649	1.78861e-05	6.66665e-05
26	0.152167	2.4065e-05	0.00139447	0.00288536	0.000385853	0	0	0.00257446	0.00157349	0.00216016	0	0.00109528	0.00112016	0.000100975	3.3008e-05	5.82112e-05	8.2764e-05	0.00119805	0.000272032	0.000391056	0	0.000140325	0.000315934	0.00124813	2.19512e-05	0.00141365	0	0	0	0.000813656	8.439e-05	0.00267349	0	0.00396535	0.000104553	1.18699e-05	0.000548128	0.00878501	0.00024878	0.000120325	1.78861e-05	0	0.000391869	0.00149008	0	2.9756e-05	0.00203886	4.14633e-05	0.000176422
27	0.14725	0.000452682	0.00134666	0.00222666	0.000580974	0	0	0.00136959	0.00125853	0.00179495	2.95934e-05	0.00097642	0.000900973	0.000122764	0	0.000181625	0.000120813	0.00127528	0.000599023	6.99185e-05	0	0	0.000411056	0.00171235	0.000171869	0.00175593	0	0	1.78861e-05	0.00113479	9.85363e-05	0.00219999	0	0.00453771	4.17885e-05	0	0.000178861	0.00744762	0.000101301	0	7.05689e-05	0	0.000166016	0.000913005	0	0	0.00202406	4.82925e-05	0.000911867
28	0.138611	0.000159187	0.00119886	0.00297414	0.000576096	0	0	0.000652356	0.000782111	0.00114081	1.90243e-05	0.00202162	0.000785689	3.95121e-05	0	0.000116585	9.67477e-05	0.00106244	6.87803e-05	0	0	0	0.00047073	0.00142081	0	0.000903737	0	0	0	0.000991704	4.66665e-05	0.00179642	0	0.00231365	5.57722e-05	0.000180975	0.000395609	0.00621689	9.60973e-05	0	0	0	0.000138374	0.00103918	0	0	0.00188292	4.56909e-05	9.57721e-05
29	0.133283	0.000119674	0.000774144	0.00301706	0.000369592	0	0	-3.90243e-06	0.000704551	0.000924875	0	0.0018665	0.000857233	0	0	0.000106179	7.73981e-05	0.00111642	0.000129268	0	0	3.59349e-05	0.000287316	0.00156048	0	0.000484064	0	0	0	0.00140504	9.77233e-05	0.00190634	0	0.00197593	2.27642e-05	3.78861e-05	0.000277885	0.00549072	0.000207154	1.96747e-05	0	0	0.000164552	0.000690404	0	0	0.00183528	6.97559e-05	0.000418373
30	0.125197	6.81299e-05	0.000275609	0.00217593	0.000447966	0	0	0	0.000377885	0.00090894	5.04064e-06	0.0013065	0.000524714	7.54469e-05	0	8.14632e-05	1.28455e-05	0.000828453	0.000447804	0	0	0	0.000384877	0.00113284	0	0.00062764	0	0	1.44715e-05	0.00135674	0.000149268	0.00199495	0	0.00243219	0	0	0.000154796	0.00426617	6.47153e-05	0	0	0	2.6504e-05	0.000523901	0	0	0.000827965	1.95121e-05	0.000159187
31	0.109594	9.41461e-05	0.000315609	0.00192178	0.000194959	0	0	0	0.000289267	0.000517722	0	0.00135447	0.000445202	8.95932e-05	0	0	9.85363e-05	0.00122943	0.000181788	0	0	0	0.000313495	0.00103024	0	0.00107951	0	0	1.54471e-05	0.0043886	0.000232845	0.00195447	0	0.0015517	0	0	0.000101788	0.0037647	4.60161e-05	0	0	0	0.000123414	0.000310243	0	0	0.000765526	0.000124878	0.000221788
32	0.0986781	0.000148617	0.00045073	0.00103577	0.000135447	0	0	0	0.000371056	0.000445202	0	0.00116227	0.000246666	7.77233e-05	0	0.000185203	0	0.00144682	0.000272032	0.000100488	0	0	0.000384714	0.000224064	0	0.0015413	1.60975e-05	0	0	0.00570567	0.000102439	0.000969753	0	0.00120796	2.3252e-05	0	0.000112845	0.00250129	0	0	0	0	2.03251e-05	0.000266666	0	0	0.000748778	0	0.000457234
33	0.0839578	4.97559e-05	0.000407478	0.00134032	0.000223089	0	0	0	0.000153333	0.00048195	0	0.000635283	0.000125528	4.34145e-05	0	6.14632e-05	0	0.000861623	0.000514633	6.48779e-05	0	0	1.99999e-05	0.00102585	0	0.00088455	0	0	0	0.00938924	0	0.000842274	0	0.00196487	0	0	2.09755e-05	0.00216568	0	1.47967e-05	0	1.51219e-05	0	0.000129431	0	0	0.000576584	0	4.97559e-05
34	0.0713601	0.000215609	0.000563088	0.000800973	0.000253983	0	0	0	9.20322e-05	0.000222764	8.8455e-05	0.000858209	0.000139512	0	0	4.92681e-05	3.64227e-05	0.00173902	0.000978859	0	0	0	9.59347e-05	0.000749591	0	0.000771217	3.20324e-05	0	1.93495e-05	0.00475055	2.2439e-05	0.000957721	0	0.00148959	0	0	7.98372e-05	0.00199186	4.55283e-05	0	1.85365e-05	0	7.90242e-05	0.000163739	0	0	0.000371544	0	0.000246666
35	0.0583621	0	0.000369755	0.00113593	0.000230731	0	0	0	0.000140975	0.000182764	8.9268e-05	0.000186504	6.58535e-05	0	0	0	0	0.00132796	0.00131398	0.000347479	0	0	0.000142276	0.00109089	0	0.000719185	7.18697e-05	0	0	0.00168715	0	0.000487966	0	0.00117366	0	0	0	0.00144195	0	0	0	0	0	3.98373e-05	0	0	0.000152195	4.16259e-05	0.000640974
36	0.0464363	5.0569e-05	0.000100162	0.000688778	0.000163739	0	0	0	7.38209e-05	0.000208455	0	0.000296097	0.000106504	4.48779e-05	0	6.86177e-05	0	0.000917233	0.0023278	1.31707e-05	0	0	9.90241e-05	0.000778372	0	0.000288292	1.34959e-05	0	0	0.000627315	8.32518e-05	0.000475771	0	0.000800811	0	0	0	0.00106569	0	3.47966e-05	0	0	0	0.000135609	0	0	0.000210406	0	0.00013317
37	0.0372604	0	0.000194796	0.00030569	4.14633e-05	0	1.20325e-05	0	5.56096e-05	6.04876e-05	0	0.000278048	0	0	0	1.96747e-05	0	0.00119821	0.000682925	0	0	0	3.67479e-05	0.0005826	0	0.000168943	0	0	4.06503e-05	0.000391544	3.17072e-05	0.000394633	0	0.000562763	0	0	1.72357e-05	0.00129089	2.7317e-05	0	0	0	0	0.000123414	0	0	9.69103e-05	3.34958e-05	0.000442438
38	0.0292206	0	4.35771e-05	4.01625e-05	1.93495e-05	0	0	0	0	6.43901e-05	5.67478e-05	0.000219837	2.29268e-05	0	0	0	0	0.000877396	0.00149869	0.000101626	0	0	0.000150406	0.000471869	0	0.000199837	0	0	0	0.000430893	0	0.000560486	0	0.000413332	0	0	2.4065e-05	0.000244715	0	0	0	0	0	0	0	0	8.50404e-05	0	0
39	0.0217567	0	7.23575e-05	6.48779e-05	1.05691e-05	2.79674e-05	0	0	3.90243e-05	2.27642e-05	2.92682e-05	5.52844e-05	0	0	0	1.80487e-05	0	0.0006426	0.00124878	6.69917e-05	0	0	0	0.000505202	0	8.17884e-05	0	0	6.60161e-05	0.000409104	0	0.000218861	0	0.000246341	0	8.5203e-05	0	0.000434958	0	0	0	0	0	1.96747e-05	0	0	9.98371e-05	0	6.97559e-05
40	0.0157547	0	5.0569e-05	0	0	0	0	0	1.51219e-05	1.67479e-05	0	0	2.13007e-05	5.626e-05	0	5.20324e-06	0	0.000283251	0.00157869	6.99185e-06	0	0	0.00010374	0.000260487	0	4.81299e-05	0	0	0	0.000258861	0	0.000167642	0	8.34144e-05	0	0	0	0.000242276	0	0	0	0	0	2.50406e-05	0	0	0.000125691	0	3.49592e-05
41	0.0115268	0	2.43902e-05	6.22762e-05	4.06503e-06	0	0	0	2.04877e-05	3.72357e-05	3.02438e-05	7.88616e-05	4.91055e-05	0	0	0	0	0.000222113	0.000344714	0	0	0	0	0.000382113	0	2.79674e-05	0	0	0	0.000210081	0	0.000238048	0	8.21136e-05	0	0	1.13821e-05	0.000190406	0	0	0	0	0	2.82926e-05	0	0	9.07314e-05	0	0.000951054
42	0.00722599	0	0	0	0	0	0	0	0	1.51219e-05	3.73983e-06	0	4.16259e-05	0	0	0	0	0.000186504	0.000324064	1.72357e-05	0	0	0	8.30892e-05	0	0	0	0	3.59349e-05	0	3.12194e-05	4.79673e-05	0	0	0	0	0	0.000189756	0	0	0	0	0	0	0	0	0	2.42276e-05	6.2764e-05
43	0.00570226	0	0	0	0	0	0	0	0	0	0	0	0	0	0	0	0	0.000276097	0	0	0	0	0	0.000110406	0	0	0	0	0	0	0	0.000147317	0	5.18698e-05	0	0	0	8.73168e-05	0	1.64227e-05	0	0	0	0	0	0	2.45528e-05	0	1.86991e-05
44	0.00369576	0	0	0	0	0	0	0	0	0	0	0	0	0	0	3.41462e-06	0	0.000234796	0.000290893	6.82925e-05	0	0	0	4.17885e-05	0	0	0	0	0	1.85365e-05	0	0.000106666	0	4.60161e-05	0	0	0	0.000125853	8.89428e-05	0	0	0	0	0	0	0	0	0	0.000216422
45	0.00246763	0	0	0	0	0	0	0	0	0	0	0	6.14632e-05	0	0	0	0	3.72357e-05	3.04064e-05	0	0	0	0	0	0	0	0	0	0	2.43902e-05	0	0.000123902	0	0	0	0	0	4.21137e-05	0	0	0	0	0	0	0	0	0	0	6.73169e-05
46	0.00137154	0	0	0	0	0	0	0	0	0	0	0	0	0	0	0.000210731	0	3.75609e-05	0.000144227	0	0	0	0	0	0	0	7.31705e-06	0	0	4.08129e-05	0	0	0	0	0	0	0	7.10567e-05	0	0	0	0	0	0	0	0	0	0	0.000190731
47	0.000859835	0	1.91869e-05	0	0	0	0	0	0	0	6.16258e-05	3.33332e-05	0	0	0	0	0	0	0	0	0	0	0	4.27641e-05	0	0	0	0	0	5.88616e-05	0	0	0	1.67479e-05	0	0	0	0	0	0	0	0	0	0	0	0	0	0	0
48	0.000527803	0	0	0	0	0	0	0	0	0	0	0	0	0	0	5.65852e-05	0	0	4.13007e-05	0	0	0	0	0	0	0	0	0	0	2.86178e-05	0	0	0	0	0	0	0	0	0	0	0	0	0	0	0	0	0	0	0
49	0.000289755	0	0	0	0	0	0	0	0	0	0	0	0	0	0	0	0	0	0	0	0	0	0	0	0	0	0	0	0	3.23576e-05	0	0	0	0	0	0	0	0	0	0	0	0	0	0	0	0	0	0	0
50	0.000169105	0	0	0	0	0	0	0	0	0	0	0	0	0	0	0	0	7.67477e-05	0	0	0	0	0	0	0	0	0	0	0	0	0	0	0	0	0	0	0	0	0	0	0	0	0	0	0	0	4.74795e-05	0	0
51	0.000107317	0	0	0	0	0	0	0	0	0	0	0	0	0	0	0	0	0	0	0	0	0	0	0	0	0	8.81298e-05	0	0	0	0	0	0	0	0	0	0	0	0	0	0	0	0	0	0	0	0	0	0
52	0.000156422	0	0	0	0	0	0	0	0	0	0	0	0	0	0	0	0	0	0	3.39836e-05	0	0	0	0	0	0	0	0	0	0	0	0	0	0	0	0	0	0	0	0	0	0	0	0	0	0	0	0	0
53	2.34146e-05	0	0	0	0	0	0	0	0	0	0	0	0	0	0	0	0	0	0	0	0	0	0	0	0	0	0	0	0	0	0	0	0	0	0	0	0	0	0	0	0	0	0	0	0	0	0	0	0
54	2.17886e-05	0	0	0	0	0	0	0	0	0	0	0	0	0	0	0	0	0	0	0	0	0	0	0	0	0	0	0	0	3.31706e-05	0	0	0	0	0	0	0	0	0	0	0	0	0	0	0	0	0	0	0
55	0	0	0	0	0	0	0	0	0	0	0	0	0	0	0	0	0	0	0	0	0	0	0	0	0	0	0	0	0	0	0	0	0	0	0	0	0	0	0	0	0	0	0	0	0	0	0	0	0
56	1.51219e-05	0	0	0	0	0	0	0	0	0	0	0	0	0	0	0	0	0	0	0	0	0	0	0	0	0	0	0	0	0	0	0	0	0	0	0	0	0	0	0	0	0	0	0	0	0	0	0	0
57	0	0	0	0	0	0	0	0	0	0	0	0	0	0	0	0	0	0	0	0	0	0	0	0	0	0	0	0	0	0	0	0	0	0	0	0	0	0	0	0	0	0	0	0	0	0	0	0	0
58	0	0	0	0	0	0	0	0	0	0	0	0	0	0	0	0	0	0	0	0	0	0	0	0	0	0	0	0	0	0	0	0	0	0	0	0	0	0	0	0	0	0	0	0	0	0	0	0	0
59	0	0	0	0	0	0	0	0	0	0	0	0	0	0	0	0	0	0	0	0	0	0	0	0	0	0	0	0	0	0	0	0	0	0	0	0	0	0	0	0	0	0	0	0	0	0	0	0	0
60	0	0	0	0	0	0	0	0	0	0	0	0	0	0	0	0	0	0	0	0	0	0	0	0	0	0	0	0	0	0	0	0	0	0	0	0	0	0	0	0	0	0	0	0	0	0	0	0	0
61	0	0	0	0	0	0	0	0	0	0	0	0	0	0	0	0	0	0	0	0	0	0	0	0	0	0	0	0	0	0	0	0	0	0	0	0	0	0	0	0	0	0	0	0	0	0	0	0	0
62	0	0	0	0	0	0	0	0	0	0	0	0	0	0	0	0	0	0	0	0	0	0	0	0	0	0	0	0	0	0	0	0	0	0	0	0	0	0	0	0	0	0	0	0	0	0	0	0	0
63	0	0	0	0	0	0	0	0	0	0	0	0	0	0	0	0	0	0	0	0	0	0	0	0	0	0	0	0	0	0	0	0	0	0	0	0	0	0	0	0	0	0	0	0	0	0	0	0	0
64	0	0	0	0	0	0	0	0	0	0	0	0	0	0	0	0	0	0	0	0	0	0	0	0	0	0	0	0	0	0	0	0	0	0	0	0	0	0	0	0	0	0	0	0	0	0	0	0	0
65	0	0	0	0	0	0	0	0	0	0	0	0	0	0	0	0	0	0	0	0	0	0	0	0	0	0	0	0	0	0	0	0	0	0	0	0	0	0	0	0	0	0	0	0	0	0	0	0	0
66	0	0	0	0	0	0	0	0	0	0	0	0	0	0	0	0	0	0	0	0	0	0	0	0	0	0	0	0	0	0	0	0	0	0	0	0	0	0	0	0	0	0	0	0	0	0	0	0	0
67	0	0	0	0	0	0	0	0	0	0	0	0	0	0	0	0	0	0	0	0	0	0	0	0	0	0	0	0	0	0	0	0	0	0	0	0	0	0	0	0	0	0	0	0	0	0	0	0	0
68	0	0	0	0	0	0	0	0	0	0	0	0	0	0	0	0	0	0	0	0	0	0	0	0	0	0	0	0	0	0	0	0	0	0	0	0	0	0	0	0	0	0	0	0	0	0	0	0	0
69	0	0	0	0	0	0	0	0	0	0	0	0	0	0	0	0	0	0	0	0	0	0	0	0	0	0	0	0	0	0	0	0	0	0	0	0	0	0	0	0	0	0	0	0	0	0	0	0	0
70	0	0	0	0	0	0	0	0	0	0	0	0	0	0	0	0	0	0	0	0	0	0	0	0	0	0	0	0	0	0	0	0	0	0	0	0	0	0	0	0	0	0	0	0	0	0	0	0	0
Total	12.4646	0.0586353	0.193023	0.0804422	0.0828328	0.014157	0.0027143	0.0636837	0.40664	1.53099	0.0253858	0.260088	0.32734	0.00773429	0.000488779	0.0462392	0.0155497	0.0723606	0.155748	0.0133193	0.000939672	0.00955948	0.14125	0.0534933	0.00720063	0.18261	0.00283706	3.75609e-05	0.00380828	0.152822	0.0248058	0.36432	0.000510893	0.232909	0.0310412	0.00196471	0.0805755	2.12161	0.0436296	0.00682892	0.0125523	0.00172146	0.131374	1.05124	0.000129268	0.00580632	0.308872	0.0496377	0.0538545
[truncated: 43 more columns]

## Sheet: MEDQ
MED/Q	DNA	DNA/Academ	DNA/Academ-1	DNA/CMC-Chapaev-3	DNA/CMC-EnSpm	DNA/CMC-Transib	DNA/Crypton-H	DNA/Crypton-V	DNA/EnSpm/CACTA	DNA/Ginger	DNA/ISL2EU	DNA/Kolobok	DNA/Kolobok-E	DNA/Kolobok-Hydra	DNA/Kolobok-T2	DNA/MULE	DNA/MULE-MuDR	DNA/MULE-NOF	DNA/Mariner	DNA/Maverick	DNA/P	DNA/PIF-Harbinger	DNA/PIF-ISL2EU	DNA/PIF-Spy	DNA/PiggyBac	DNA/Sola-1	DNA/Sola-2	DNA/TIR	DNA/TcMar	DNA/TcMar-Fot1	DNA/TcMar-Mariner	DNA/TcMar-Pogo	DNA/TcMar-Sagan	DNA/TcMar-Tc1	DNA/TcMar-Tc2	DNA/TcMar-Tc4	DNA/TcMar-Tigger	DNA/TcMar-m44	DNA/Zator	DNA/hAT	DNA/hAT-Ac	DNA/hAT-Blackjack	DNA/hAT-Charlie	DNA/hAT-Pegasus	DNA/hAT-Tag1	DNA/hAT-Tip100	DNA/hAT-hAT19	DNA/hAT-hAT5	DNA/hAT-hATm
0	0.0969602	0.000502977	0.000847967	0.00164428	0.00280488	0.000462873	0.00013991	0.0151091	0.0227901	0.00498769	0.000347572	0.000824269	2.20271e-05	0.000117883	9.26657e-06	0	0.0056321	0	0.000219511	0.0110382	0.0106127	0.00147156	4.90672e-05	0.00263505	0.00309564	0.000618126	0.000870905	0.00643723	0	0.00253387	0.00863492	0.00603466	0.000351826	0.00625645	0.00014629	0.0010055	0.00100049	0.000246096	3.67624e-05	0.0229571	0.0147619	0.00157304	0.000120769	0.00150027	0.000490065	0.00916524	0.000110287	0.000979522	0.00709774
1	0.174338	0.00387965	0.00242587	0.00522695	0.0130165	0.00157881	6.3195e-05	0.0465297	0.096104	0.000731603	0.00295755	0.00164596	0	8.05128e-06	2.30905e-05	0	0.00523045	2.79516e-05	0.000206295	0.041492	0.000545968	0.00029653	1.94446e-05	0.00293857	0.000390411	0.00089354	0.00128031	0.000284225	0	0.000110287	0.00755058	0.00204852	6.9879e-05	0.0101189	1.0178e-05	0.000935316	0.00149359	0	0	0.0432202	0.00808349	0	9.08427e-05	6.41064e-05	0.00013277	0.0144388	0	0.00146685	0.000563286
2	0.309516	0.00461673	0.00974813	0.0029972	0.0104936	0.0054451	1.30643e-05	0.0317034	0.225374	0.000741325	0.00767834	0.00447317	0	5.02825e-05	1.39758e-05	0	0.00748116	4.0864e-05	0.000453758	0.0388957	0.000891565	0.00230479	0	0.00269505	0.000462721	0.00467719	0.00234095	0.000394361	0	0	0.00812146	0.00282296	0	0.0115723	1.47354e-05	0.00224676	0.000757428	0	1.99003e-05	0.0620169	0.00544069	0	0	0	0.000247919	0.00985659	0	0.0035813	0.000379018
3	0.428851	0.00470453	0.00993543	0.00131418	0.00506031	0.00672343	1.2001e-05	0.0169358	0.28806	0.000811964	0.0126034	0.0155092	0	7.1702e-05	1.41277e-05	0	0.0142973	0	0.000516497	0.00904508	0.00027663	0.00117853	0	0.00370572	0.00027663	0.00303488	0.00374916	0.00029972	0	0.000104059	0.00819651	0.00233259	3.05341e-05	0.0199508	3.84335e-05	0.00227745	0.000534271	0	9.25138e-05	0.110485	0.00435574	0	0	0	0.00165431	0.0117726	2.00522e-05	0.00481223	0.000741629
4	0.622829	0.0107732	0.0102412	0.00181837	0.00482439	0.00698122	2.29386e-05	0.015997	0.245087	0.000412134	0.0156843	0.03287	0	0.0013953	2.18752e-05	0	0.0211803	7.26134e-05	0.000658382	0.00840311	0.000437352	0.000867412	6.10682e-05	0.00672555	0.000436896	0.00232317	0.00250592	0.00100945	0	5.92453e-05	0.00831804	0.00167132	0.000160114	0.0215317	2.5521e-05	0.00584417	0.00057954	0	8.40068e-05	0.109556	0.00335192	0.000227715	0	0	0.00439676	0.0152625	0	0.0104209	0.00146093
5	0.759121	0.00540833	0.0100921	0.00181989	0.00355639	0.00405845	0	0.0327165	0.167433	9.05389e-05	0.00919897	0.0314409	0	0.00177462	8.8716e-05	0	0.0209783	3.56991e-05	0.000284377	0.00774928	0.000294707	0.00109589	1.42796e-05	0.00768897	0.00184906	0.00251519	0.00322963	0.00452057	0	0	0.0051355	0.00187443	0.00254284	0.0199602	2.49134e-05	0.00775217	0.000806647	0	0.000326912	0.167571	0.00400118	0	0	0	0.00678206	0.024924	1.8685e-05	0.0136483	0.00212782
6	0.749236	0.00161041	0.0113699	0.00107371	0.00479507	0.00328842	0.000117427	0.0342792	0.0922619	0.000368688	0.00878729	0.0240519	0	0.00132846	0.000851005	0	0.0107615	0.000226347	0.000307772	0.00425077	4.31427e-05	0.00162833	2.00522e-05	0.00555478	0.000682536	0.00149784	0.00404903	0.00299234	4.86115e-06	3.72182e-05	0.00616819	0.00107128	0.000564197	0.016568	0.000328583	0.00822659	0.00060658	0	0.000479735	0.153334	0.00547669	0	0	0	0.0102095	0.0685512	0.000158899	0.0156199	0.00457677
7	0.624014	0.0023095	0.00963404	0.00267606	0.00587075	0.00381798	0.000132618	0.022429	0.0527319	0.000375068	0.0105488	0.019911	0	0.000812268	0.00129702	0	0.00365528	0.000595187	6.68408e-05	0.00418636	0.000251565	0.00182126	0	0.00627012	0.000257489	0.000798444	0.00248602	0.00135778	0	0	0.00479811	0.00134183	0.000374157	0.0153719	0.000161785	0.00948562	0.000627088	0	0.000650331	0.143692	0.00394528	0	0	0	0.0118029	0.151848	0.000162545	0.0130138	0.00336316
8	0.652997	0.00220453	0.00588503	0.00214286	0.00448563	0.0031874	0.000407729	0.0272165	0.0287536	0.000169836	0.00682992	0.0170353	0	0.000309139	0.00092377	0	0.00159901	0.000483684	4.86115e-05	0.00262198	0.000307316	0.00337075	0	0.00659658	0.000401501	0.000391626	0.00103026	0.00101401	0	0	0.00537613	0.0010614	0	0.0121675	0.000498116	0.00919122	0.000197332	0	0.00080528	0.108627	0.00226651	0	0	0	0.0110783	0.190561	0.000462873	0.0126335	0.00357781
9	0.713471	0.00161314	0.0099769	0.00252522	0.00291304	0.00190025	0.00044282	0.0209429	0.0209637	6.72965e-05	0.00602616	0.0173346	0	0.000558577	0.00130324	0	0.0016976	0.000195965	0.000237589	0.00180197	0.000280124	0.00422935	0	0.00688536	0.000284529	0.00033785	0.00118536	0.000748617	4.29908e-05	0	0.00449763	0.00100033	0	0.0104536	0.00104013	0.0100053	0.000685574	0	0.00239715	0.105579	0.00199231	0	6.68408e-06	0	0.00930789	0.175883	0.000306556	0.0117635	0.00186775
10	0.696892	0.000797229	0.00841587	0.00183721	0.00234353	0.0029258	0.000645622	0.00780215	0.0197955	5.84857e-05	0.00640624	0.0162166	0	0.000481862	0.0012007	0	0.00106839	0.000297138	5.48399e-05	0.00159567	1.26086e-05	0.00587288	0	0.00373853	9.25138e-05	0.000338002	0.00138604	0.000346205	3.63067e-05	0	0.00405344	0.000608403	0.000222246	0.0119589	0.00112353	0.00773956	0.00063043	0	0.00346478	0.0942363	0.00182886	0	0	0	0.00706568	0.152728	0.000146442	0.0131482	0.00139788
11	0.619906	0.000851309	0.0041496	0.000994713	0.00186972	0.0029012	0.000255362	0.00463222	0.0195601	4.29908e-05	0.00550738	0.0145391	0	0.000390411	0.000811812	0	0.00113979	0.000113174	0.000180318	0.00141277	0.000119706	0.00695767	0	0.00654675	0.000131707	0.000251413	0.00140351	0.000428693	5.86376e-05	0	0.00313544	0.000543841	0.000108161	0.00843911	0.00139621	0.00677265	0.000544601	0	0.00400665	0.0883482	0.00105669	0	0.000100869	0	0.00638786	0.120359	0.000275111	0.0129846	0.00111898
12	0.536391	0.0011205	0.00257124	0.00154919	0.0018281	0.00134927	0.000505104	0.00345932	0.0192638	0.000116668	0.00621604	0.0132384	0	0.000490217	0.00040226	0	0.00173482	7.97532e-05	0.000222094	0.000984839	2.79516e-05	0.00610378	1.51911e-05	0.00563301	0.00039907	0.000289998	0.00133697	0.000348788	6.57774e-05	3.28128e-05	0.00220028	0.000469557	0	0.00819803	0.0023733	0.00718539	0.000636659	0	0.00347755	0.10126	0.00111533	0	0.000259768	0	0.0049248	0.0995229	0.000359573	0.0151349	0.000413046
13	0.478454	0.000904934	0.00243225	0.00265009	0.00151045	0.0018167	0.000232272	0.00208862	0.0205867	0.000137479	0.00699656	0.00981968	0	0.000715956	0.000361396	3.08379e-05	0.00249544	4.4358e-05	0.000204472	0.00102099	9.58558e-05	0.00528863	3.78258e-05	0.00409825	0.000246248	0.000227259	0.000799507	0.000500243	3.5851e-05	0	0.00216747	0.000805432	5.74223e-05	0.00757322	0.00259479	0.00786747	0.000215714	0	0.00296545	0.0964557	0.00125873	0	9.09947e-05	0	0.00356748	0.0811915	0.000152974	0.0155874	0.000417147
14	0.431352	0.00061691	0.00306283	0.0020988	0.00173938	0.00227259	0.000109528	0.00243513	0.0191222	0.00025992	0.004595	0.00831955	0	0.000524397	0.000294859	6.41064e-05	0.00270645	0.000156013	0.000454062	0.000383879	0.00010649	0.00404402	0	0.00409962	0.000395728	0.000157684	0.000469405	0.000528346	0.000137479	0	0.00103892	0.000283314	2.44577e-05	0.00811812	0.002409	0.00666449	0.000160418	0	0.00300009	0.0940402	0.000667497	0	0.000341648	0	0.00278574	0.0648028	0.000162393	0.0215958	0.000361396
15	0.392255	0.00104302	0.00193474	0.00117199	0.00107857	0.00242982	0.000213131	0.00109376	0.0184818	0.000280883	0.00262958	0.00770735	0	0.000808926	0.000386461	9.54001e-05	0.00467384	0.000156772	0.000966913	0.000196269	0.000235462	0.00338442	0	0.00571003	0.000358206	5.83338e-05	0.000699246	0.000495078	7.01829e-05	0	0.00130719	0.000571945	0	0.00710594	0.0019917	0.0064269	9.11466e-05	0	0.00230722	0.0825874	0.000563438	0	0.000306708	0	0.00191788	0.0493709	6.19797e-05	0.021728	0.000569818
16	0.351541	0.000590934	0.0025038	0.00105122	0.000785076	0.00275126	0.000153278	0.00145561	0.0156995	0.000148265	0.00331348	0.00655268	0	0.000409248	0.000474114	0	0.00374339	0.000127301	0.00158458	0.000460746	1.12414e-05	0.00401212	0	0.00519399	0.000237893	9.52482e-05	0.000717779	0.000496597	7.10943e-05	0	0.00125646	0.000416236	0	0.00887631	0.00229583	0.00534742	0.000141277	0	0.00216443	0.0697286	0.00102282	0	0.000588351	0	0.00185468	0.0378118	3.29647e-05	0.02244	0.00082518
17	0.292173	0.000885033	0.00140351	0.0010055	0.000429452	0.00258431	0	0.00130704	0.0144689	0.000109224	0.00201935	0.00789375	2.0508e-05	0.000258249	0.000239564	3.34204e-05	0.00404797	8.5374e-05	0.00218585	0.000636659	4.37504e-05	0.00529106	7.29173e-06	0.00444172	0.000361548	0.000169381	0.00110682	5.25612e-05	3.52433e-05	0	0.000655496	0.000576958	0	0.00664717	0.00286838	0.00558804	0.000343015	0	0.00114526	0.0490771	0.0012522	0	0.00069241	0	0.00149496	0.0219455	0.000159355	0.0221024	0.00049842
18	0.25913	0.00174211	0.00113083	0.00215714	0.000486115	0.00222398	3.73701e-05	0.00358996	0.012428	5.01306e-05	0.00147278	0.00491569	1.04819e-05	0.000115148	0.00025992	7.89937e-05	0.00199216	0.000169836	0.00249073	0.000351522	0.00022103	0.00532281	0	0.00541654	0.000293796	4.80039e-05	0.00052941	0.000316582	2.30905e-05	3.26609e-05	0.00116835	0.000246703	0	0.00651045	0.00328128	0.00598256	0.000312177	0	0.00171264	0.0369071	0.000627696	0	0.000904934	0	0.000814243	0.0140788	5.24093e-05	0.022275	0.000158139
19	0.226663	0.00159385	0.00186699	0.00202604	0.000507079	0.00241979	3.35723e-05	0.00262122	0.00977273	0.000114845	0.00111806	0.00445646	0	0.000157076	0.000141581	0.000166494	0.00169229	0.000124263	0.00230464	0.000225284	0.000250501	0.0048174	0	0.00409673	0.000416692	5.07383e-05	0.000485507	8.06647e-05	0	0	0.00108176	0.000422312	0	0.00522756	0.00367776	0.00731269	0.000304885	0	0.000830953	0.027275	0.000865589	0	0.000482013	0	0.000834599	0.0104791	0	0.0187595	0.000114389
20	0.20645	0.000510725	0.00135687	0.00242951	0.000375068	0.00217506	3.81296e-05	0.00217324	0.00771054	6.91195e-05	0.00121787	0.00296712	0	5.77262e-05	9.43367e-05	0	0.00138269	0.000108009	0.00207632	0	0.000175761	0.00693352	0	0.0039746	0.000258401	0.000193838	0.000464999	7.74746e-06	4.52695e-05	0	0.00151805	0.000116971	0	0.0053026	0.00414854	0.00605851	0.00020113	0	0.00126861	0.0206201	0.000670839	0	0.000419426	0	0.000859056	0.0073973	5.86376e-05	0.0157204	6.62332e-05
21	0.189799	0.000727198	0.00112019	0.00296788	0.000674637	0.00259935	0	0.00175533	0.0064989	9.87421e-06	0.000955216	0.00182369	0	8.33991e-05	3.61548e-05	2.50653e-05	0.00113903	5.24093e-05	0.00176247	0.000131099	3.5851e-05	0.00729811	0	0.00313119	0.000459379	0.000113022	0.000899313	7.77784e-05	0	3.26609e-05	0.00180349	4.02564e-05	0	0.0042014	0.00374962	0.00456143	0.000138695	0	0.00103831	0.0168222	0.000585617	0	0.000420186	0	0.000532904	0.00647581	3.28128e-05	0.0135526	6.53217e-06
22	0.177627	0.000767758	0.0007711	0.00277496	0.000545056	0.00252901	8.38548e-05	0.00104712	0.00456675	7.74746e-06	0.000977547	0.0024011	3.44838e-05	0.000169381	0	4.66367e-05	0.0053576	9.02351e-05	0.00296545	0.000224221	0.00021222	0.00783207	0	0.00227395	0.00014705	0.000406362	0.00119356	9.19061e-05	0	0	0.0016218	0.000143252	1.33682e-05	0.00424652	0.00353147	0.00526614	9.58558e-05	0	0.00105882	0.0128343	0.000630734	0	0.00020508	0	0.000544753	0.006093	0	0.0104222	4.6029e-05
23	0.168287	0.00139424	0.00123215	0.00261743	0.000419882	0.00243559	0	0.00166449	0.00269885	2.385e-05	0.0011129	0.00197697	0	2.20271e-05	3.5851e-05	0	0.000454518	5.66628e-05	0.00309458	0.000190344	0.000220727	0.00672722	0	0.00205657	0.000194294	9.75268e-05	0.00035851	9.87421e-06	0	0	0.00130537	0.000125934	0	0.00409825	0.00272437	0.00389986	9.63115e-05	0	0.000655192	0.0115431	0.00112095	0	0.000238196	0	0.000372182	0.00527602	8.44625e-05	0.00917892	7.39806e-05
24	0.157142	0.00159886	0.000337546	0.00186304	0.000925138	0.00146336	0	0.00116075	0.00307058	3.03822e-07	0.000831864	0.00255864	0	2.85593e-05	0	0	0.000769581	2.20271e-05	0.00254694	0.000159658	0.000230601	0.00545558	0	0.00117214	9.93498e-05	0.000276174	0.0007234	3.60029e-05	0	0	0.000794646	4.92191e-05	0	0.00355897	0.00297275	0.00402974	8.14243e-05	0	0.00089111	0.00910721	0.000306556	0	0.00030686	0	0.000267971	0.00449884	0	0.00739123	0.000107249
25	0.145345	0.00148569	0.000484748	0.00192274	0.000738287	0.00144255	0	0.00143434	0.00240642	2.26347e-05	0.000872728	0.00244136	0	2.14194e-05	5.27131e-05	2.06599e-05	0.000326457	0.000253995	0.0034941	0.000159658	0.000154493	0.00439858	0	0.000960685	4.51176e-05	0.000192015	0.000650938	0	0	0	0.00128152	8.26396e-05	0	0.00384487	0.00208042	0.00353558	2.47615e-05	0	0.000934404	0.00773075	0.000364434	0	0.000192015	0	0.000167862	0.00353953	0	0.00602524	7.36768e-05
26	0.13967	0.000828522	0.00051908	0.00174348	0.00022103	0.00230965	0	0.000994713	0.00216245	2.68882e-05	0.000939265	0.00161375	0	2.14194e-05	2.33943e-05	0	0.000449353	6.39545e-05	0.00212751	0.00011211	4.39023e-05	0.00332503	0	0.000702892	0.000140821	0.000294252	0.000506471	0	0	0	0.000965394	0.000103299	0	0.00358571	0.00247189	0.00250471	2.06599e-05	0	0.000403779	0.00689174	0.000656103	0	0.000180774	0	0.000226955	0.00290666	0	0.00494956	5.43841e-05
27	0.13099	0.000639393	0.000360637	0.00152017	0.000557969	0.000827611	0	0.00104059	0.00140745	2.08118e-05	0.00118096	0.00104211	1.65583e-05	6.83599e-06	4.63328e-05	0	0.000244729	5.71185e-05	0.0035096	6.22835e-05	7.53478e-05	0.00289801	0	0.000803457	8.15762e-05	0.000118642	0.000351978	0.000121225	0	0	0.000777936	6.59294e-05	0	0.00329632	0.00151394	0.00228261	9.02351e-05	0	0.000689524	0.00547821	0.000288479	0	5.49918e-05	2.5521e-05	0.00018442	0.00214149	0	0.00347739	0.00010892
28	0.131043	0.000206295	0.000636963	0.001443	0.000283314	0.000846144	0	0.00102312	0.00124294	2.65844e-05	0.000792064	0.00159886	0	7.03348e-05	4.31427e-05	4.83077e-05	0.000273288	0	0.00283663	0.000409552	8.81083e-05	0.00163623	0	0.00077429	1.99003e-05	0.00024488	0.000598985	0	0	1.73178e-05	0.00102707	0.000144619	0	0.00360758	0.00122562	0.00183721	1.3672e-06	0	0.000469405	0.0043249	0.000213587	0	7.74746e-05	0	0.000176369	0.0014664	0	0.00271526	0.000132314
29	0.119624	0.00014705	0.00054536	0.00200644	0.000152519	0.000497053	0	0.000724615	0.00121392	1.89889e-05	0.000901288	0.000730388	0	0	9.75268e-05	0	0.000118946	0	0.00246551	0.000157076	7.13981e-05	0.00120025	0	0.000739199	3.84335e-05	9.0387e-05	0.000732818	4.75481e-05	0	1.57987e-05	0.00107523	1.39758e-05	0	0.00341405	0.0015899	0.00180394	8.11204e-05	0	0.000293644	0.00449216	0.000229537	0	0	0	0.000103148	0.00123564	0	0.00191712	0.000142341
30	0.107215	0.000112718	0.000522726	0.00128866	2.36981e-05	0.000130643	0	0.00073297	0.000731147	3.09898e-05	0.000611593	0.00052865	0	0	0.000115604	1.21529e-05	0.000106945	0	0.00208984	0.00016452	0	0.000596706	0	0.000394968	4.9523e-05	0	0.000633165	3.79777e-05	0	0	0.000892021	0.000109224	0	0.00262031	0.00103877	0.00118399	8.14243e-05	0	0.00024883	0.00367959	6.34988e-05	0	8.7045e-05	0	4.80039e-05	0.00120192	0	0.00162226	0.000134593
31	0.102373	7.80822e-05	0.00026311	0.00136857	8.20319e-05	1.89889e-05	0	0.000325545	0.000610226	6.86637e-05	0.000576958	0.000396791	0	8.7045e-05	7.47402e-05	0	0.000285896	1.94446e-05	0.00265875	0.000590782	7.1702e-05	0.000142644	0	0.000283922	2.79516e-05	4.58771e-05	0.000420945	0.000157987	0	0	0.00165477	3.29647e-05	0	0.00204184	0.00118202	0.00113493	0	0	0.000327368	0.00311752	5.51437e-05	0	0.000157987	0	0.000101628	0.000686334	0	0.000830193	3.49395e-05
32	0.0893662	9.2058e-05	0.000309443	0.001316	3.84335e-05	4.02564e-05	0	0.000213283	0.000563893	0	0.000214346	0.000221486	0	0	5.90934e-05	0	6.3195e-05	0	0.00138816	0.000381904	0	0.000146442	0	0.000432946	4.51176e-05	2.9015e-05	0.000452543	0.000476545	0	0	0.00114845	7.47402e-05	0	0.00240916	0.001069	0.000744819	4.1016e-05	0	0.000247767	0.00265571	0.000111351	0	1.32163e-05	0	9.37291e-05	0.000473203	0	0.000540499	0
33	0.0765744	2.97745e-05	0.000452847	0.00155921	9.11466e-05	6.25873e-05	0	7.51959e-05	0.000439326	0	0.000419882	0.000419882	0	0	3.76739e-05	0	0.00013353	0	0.00142052	0.00078781	6.07644e-05	7.3373e-05	0	0.000321444	0	0.000113933	0.000474874	0.000905845	0	0	0.00143662	3.34204e-05	0	0.00178085	0.000779759	0.000556906	0	0	0.000224221	0.00226818	0	0	0	0	1.67102e-05	0.000663547	0	0.000788722	0.000125175
34	0.0645653	0.00013991	0.00040302	0.00141611	1.47354e-05	0	0	4.04083e-05	0.000301239	0	0.000516953	0.000238652	0	0	2.02042e-05	0	5.27131e-05	0	0.000704715	0.000667801	0.000153886	1.35201e-05	0	0.000202345	0	7.35249e-05	0.000270401	0.000332533	0	0	0.000770188	0	0	0.00164641	0.00081804	0.000831712	0	0	0.000171052	0.00202118	1.06338e-05	0	0	0	3.46357e-05	0.00020508	0	0.00034423	0
35	0.0518045	3.53953e-05	0.000106945	0.000756213	0	-1.3672e-06	0	0.000113781	0.000108464	0.000150999	0.000590934	0.000234702	0	0	0	0	0.000126542	0	0.00105122	0.00172784	0	0.000122288	0	2.7344e-05	0	2.15714e-05	0.000550221	0.000124111	0	0.000104211	0.000863614	0	0	0.000850853	0.000458315	0.000631646	0	0	0.000188066	0.00135186	5.08902e-05	0	0	0	1.68621e-05	8.62854e-05	0	0.000411679	5.72704e-05
36	0.0427837	3.35723e-05	0.0001232	0.000685118	3.64586e-05	0	0	9.84383e-05	0.00018761	0.000142492	0.000536701	1.21529e-05	0	0	5.13459e-05	0	1.56468e-05	0	0.00052865	0.000709424	0	0	0	8.90198e-05	0	3.25089e-05	0.000401956	0.000206751	0	4.66367e-05	0.000546272	0	0	0.00124932	0.00130598	0.000446011	0	0	0.000119858	0.00102008	5.77262e-06	0	0	0	0	9.34252e-05	0	0.000110591	3.12937e-05
37	0.0312262	0	4.20793e-05	0.00053974	5.89414e-05	0	0	1.57987e-05	5.54475e-05	1.71659e-05	0.000348939	0.000133378	0	0	0	0	0	0	0.000430971	0.000494622	0	8.3551e-06	0	2.29386e-05	1.62545e-05	0	0.000332685	0.000146442	0	0.000112718	0.000611745	0	0	0.00074011	0.000709728	0.000198548	0	0	2.84073e-05	0.00103041	0	0	0	0	0	0.000195661	0	0.000165887	0
38	0.0234224	0	0	0.000313696	0	1.51911e-05	0	3.418e-05	5.42322e-05	2.71921e-05	0.000229386	6.83599e-05	0	0	0	0	0.000112262	0	0.000138239	0.00146047	0.000244273	0	0	3.99526e-05	1.5343e-05	0	0.00033071	0.000150999	0	2.24828e-05	0.000265692	3.08379e-05	0	0.000571337	0.000385854	0.000100413	0	0	8.33991e-05	0.000650179	0	0	0	0	2.27866e-05	9.87421e-06	0	0.000173938	0
39	0.0190065	0	0	2.79516e-05	0	2.12675e-05	0	6.74485e-05	4.57252e-05	0	0.000189737	1.64064e-05	0	0	0	0	0.000140518	0	0.000216169	0.00216701	5.6207e-05	0	0	4.54214e-05	0	2.7344e-05	0.000461202	0	0	0	0.000396639	0.000120769	0	0.000550525	0.000202345	0.000124567	0	0	4.35984e-05	0.000499939	0	0	0	0	0	0.000108161	0	7.07905e-05	0
40	0.0131104	0	0	0.000133226	1.89889e-05	0	0	1.51911e-07	0	0	8.78045e-05	0	0	0	0	0	0	0	4.49656e-05	0.000633469	0	0.000110895	0	0	0	0	0.000387221	0	0	7.71708e-05	8.61335e-05	0	0	0.000541107	9.87421e-05	0.000277845	0	0	0	0.000205536	3.78258e-05	0	0	3.29647e-05	0	6.97271e-05	0	6.71446e-05	0
41	0.00913957	0	0	0.000134745	0	0	0	0	3.94968e-06	0	0.000108464	0	0	0	0	0	0	0	5.13459e-05	0.000765783	0.000102084	0	0	0	2.00522e-05	0	0.000175001	0.000842954	0	0	0.000247007	0	0	0.000299265	0.000116668	5.95491e-05	0	0	9.7223e-06	0.000209181	0	0	0	0	0	0	0	0.000169685	0
42	0.00639424	8.88679e-05	8.20319e-06	0	0	0	0	5.07383e-05	0	0	0	2.385e-05	0	0	0	0	0	0	4.37504e-05	0.000854651	5.02825e-05	0	0	0	0	0	7.80822e-05	0.000584705	0	8.20319e-06	6.01567e-05	6.04606e-05	0	0.000107401	0.000141429	3.90411e-05	0	0	3.17494e-05	0.000250045	0	0	0	0	0	1.50392e-05	0	4.70924e-06	0
43	0.00455277	0	0	0	0	0	0	3.55472e-05	0	2.29386e-05	3.82816e-05	0	0	0	0	0	5.72704e-05	0	0	0.000239564	0	0	0	0	0	0	0.000111503	0.000226803	0	2.46096e-05	7.76265e-05	0	0	2.61287e-05	3.37242e-05	2.2179e-05	0	0	1.95965e-05	0.000195965	0	0	0	0	0	0	0	0	0
44	0.00270341	2.35462e-05	0	0	0	0	0	0	7.47402e-05	0	0	0	0	0	0	0	2.12675e-06	0	0	0.000578933	0	0	0	0	0	0	0	0.000189585	0	0	1.73178e-05	0	0	9.95017e-05	8.67412e-05	1.94446e-05	0	0	0	5.13459e-05	0	0	0	0	0.000397095	0	0	0	0
45	0.00168986	9.5552e-05	0	0	0	0	0	0	0	0	0	3.46357e-05	0	0	0	0	5.18016e-05	0	1.33682e-05	0.000373397	9.81345e-05	0	0	0	0	0	5.49918e-05	0	0	0	0	0	0	1.8837e-05	1.77736e-05	7.6715e-05	0	0	0	6.41064e-05	0	0	0	0	0	0	0	0	0
46	0.0010892	0.000114541	0	0	0	0	0	0	0	0	0	0	0	0	0	0	0	0	0	4.49656e-05	4.46618e-05	0	0	0	0	0	3.88892e-05	0	0	0	0	0	0	0	1.94446e-05	0	0	0	0	0	0	0	0	0	0	0	0	0	0
47	0.000737983	0	0	0	0	0	0	0	0	0	0	0	0	0	0	0	0	0	0	3.85854e-05	0	0	0	0	0	0	0	2.58249e-05	0	0	0	0	0	9.57039e-06	0	0	0	0	0	1.39758e-05	0	0	0	0	0	0	0	0	0
48	0.000250045	0	0	0	0	0	0	0	0	0	0	0	0	0	0	0	0	0	0	0	0	0	0	0	0	0	8.26396e-05	0	0	5.65109e-05	0	0	0	0	0	2.06599e-05	0	0	0	4.4358e-05	0	0	0	0	0	0	0	0	0
49	0.000207966	9.32733e-05	0	0	0	0	0	0	0	0	0	0	0	0	0	0	0	0	0	0	0	0	0	0	0	0	0	0	0	8.11204e-05	0	0	0	0	0	0	0	0	0	1.94446e-05	0	0	0	0	0	0	0	0	0
50	0.000136568	0	0	0	0	0	0	0	0	0	0	0	0	0	0	0	0.000112262	0	0	0	0	0	0	0	0	0	0	0	0	0	3.28128e-05	0	0	0	0	0	0	0	0	0	0	0	0	0	0	0	0	0	0
51	0	0	0	0	0	0	0	0	0	3.94968e-05	0	0	0	0	0	0	0.000112262	0	0	0	0	0	0	0	0	0	0	0	0	0	0	0	0	0	0	1.94446e-05	0	0	0	0	0	0	0	0	0	0	0	0	0
52	2.62806e-05	0	0	0	0	0	0	0	0	0	0	0	0	0	0	0	0	0	0	0	0	0	0	0	0	0	0	0	0	0	0	0	0	0	0	0	0	0	0	0	0	0	0	0	0	0	0	0	0
53	2.00522e-05	0	0	0	0	0	0	0	0	0	0	0	0	0	0	0	0	0	0	0	0	0	0	0	0	0	0	0	0	0	0	0	0	0	0	0	0	0	0	0	0	0	0	0	0	0	0	0	0
54	1.99003e-05	0	0	0	0	0	0	0	0	0	0	0	0	0	0	0	0	0	0	0	0	0	0	0	0	0	0	0	0	0	0	0	0	0	0	0	0	0	0	1.62545e-05	0	0	0	0	0	0	0	0	0
55	3.2357e-05	0	0	0	0	0	0	0	0	0	0	0	0	0	0	0	0	0	0	0	0	0	0	0	0	0	0	0	0	0	0	0	0	0	0	0	0	0	0	0	0	0	0	0	0	0	0	0	0
56	2.15714e-05	0	0	0	0	0	0	0	0	0	0	0	0	0	0	0	0	0	0	0	3.31166e-05	0	0	0	0	0	0	0	0	0	0	0	0	0	0	0	0	0	0	0	0	0	0	0	0	0	0	0	0
57	0	0	0	0	0	0	0	0	0	0	0	0	0	0	0	0	0	0	0	0	0	0	0	0	0	0	0	0	0	0	0	0	0	0	0	0	0	0	0	0	0	0	0	0	0	0	0	0	0
58	0	0	0	0	0	0	0	0	0	0	0	0	0	0	0	0	0	0	0	0	0	0	0	0	0	0	0	0	0	0	0	0	0	0	0	0	0	0	0	0	0	0	0	0	0	0	0	0	0
59	0	0	0	0	0	0	0	0	0	0	0	0	0	0	0	0	0	0	0	0	0	0	0	0	0	0	0	0	0	0	0	0	0	0	0	0	0	0	0	0	0	0	0	0	0	0	0	0	0
60	0	0	0	0	0	0	0	0	0	0	0	0	0	0	0	0	0	0	0	0	0	0	0	0	0	0	0	0	0	0	0	0	0	0	0	0	0	0	0	0	0	0	0	0	0	0	0	0	0
61	0	0	0	0	0	0	0	0	0	0	0	0	0	0	0	0	0	0	0	0	0	0	0	0	0	0	0	0	0	0	0	0	0	0	0	0	0	0	0	0	0	0	0	0	0	0	0	0	0
62	0	0	0	0	0	0	0	0	0	0	0	0	0	0	0	0	0	0	0	0	0	0	0	0	0	0	0	0	0	0	0	0	0	0	0	0	0	0	0	0	0	0	0	0	0	0	0	0	0
63	0	0	0	0	0	0	0	0	0	0	0	0	0	0	0	0	0	0	0	0	0	0	0	0	0	0	0	0	0	0	0	0	0	0	0	0	0	0	0	0	0	0	0	0	0	0	0	0	0
64	0	0	0	0	0	0	0	0	0	0	0	0	0	0	0	0	0	0	0	0	0	0	0	0	0	0	0	0	0	0	0	0	0	0	0	0	0	0	0	0	0	0	0	0	0	0	0	0	0
65	0	0	0	0	0	0	0	0	0	0	0	0	0	0	0	0	0	0	0	0	0	0	0	0	0	0	0	0	0	0	0	0	0	0	0	0	0	0	0	0	0	0	0	0	0	0	0	0	0
66	0	0	0	0	0	0	0	0	0	0	0	0	0	0	0	0	0	0	0	0	0	0	0	0	0	0	0	0	0	0	0	0	0	0	0	0	0	0	0	0	0	0	0	0	0	0	0	0	0
67	0	0	0	0	0	0	0	0	0	0	0	0	0	0	0	0	0	0	0	0	0	0	0	0	0	0	0	0	0	0	0	0	0	0	0	0	0	0	0	0	0	0	0	0	0	0	0	0	0
68	0	0	0	0	0	0	0	0	0	0	0	0	0	0	0	0	0	0	0	0	0	0	0	0	0	0	0	0	0	0	0	0	0	0	0	0	0	0	0	0	0	0	0	0	0	0	0	0	0
69	0	0	0	0	0	0	0	0	0	0	0	0	0	0	0	0	0	0	0	0	0	0	0	0	0	0	0	0	0	0	0	0	0	0	0	0	0	0	0	0	0	0	0	0	0	0	0	0	0
70	0	0	0	0	0	0	0	0	0	0	0	0	0	0	0	0	0	0	0	0	0	0	0	0	0	0	0	0	0	0	0	0	0	0	0	0	0	0	0	0	0	0	0	0	0	0	0	0	0
Total	11.6305	0.0570119	0.119224	0.0706085	0.0756553	0.0785316	0.00365893	0.309166	1.44489	0.0108018	0.135189	0.280238	0.000104059	0.0113459	0.00990687	0.000622075	0.129697	0.00375615	0.0513079	0.151041	0.0172891	0.118278	0.000224221	0.11912	0.0127294	0.0211448	0.0433997	0.0274532	0.000626785	0.0035096	0.106139	0.0275525	0.0045192	0.277325	0.0607733	0.166125	0.0116229	0.000246096	0.0394141	1.88616	0.0693366	0.00180075	0.00633924	0.00162286	0.0919174	1.36939	0.00281901	0.354346	0.0328252
[truncated: 38 more columns]

## Sheet: SSA-ECA
SSA-ECA	DNA	DNA/Academ	DNA/Academ-1	DNA/CMC-Chapaev-3	DNA/CMC-EnSpm	DNA/Crypton-V	DNA/EnSpm/CACTA	DNA/Ginger	DNA/IS	DNA/ISL2EU	DNA/Kolobok	DNA/Kolobok-Hydra	DNA/MULE-MuDR	DNA/Mariner	DNA/Maverick	DNA/P	DNA/PIF-Harbinger	DNA/PIF-Spy	DNA/PiggyBac	DNA/Sola-1	DNA/Sola-2	DNA/TIR	DNA/TcMar-Fot1	DNA/TcMar-ISRm11	DNA/TcMar-Mariner	DNA/TcMar-Pogo	DNA/TcMar-Stowaway	DNA/TcMar-Tc1	DNA/TcMar-Tc2	DNA/TcMar-Tc4	DNA/TcMar-Tigger	DNA/TcMar-m44	DNA/Zator	DNA/hAT	DNA/hAT-Ac	DNA/hAT-Blackjack	DNA/hAT-Charlie	DNA/hAT-Pegasus	DNA/hAT-Tag1	DNA/hAT-Tip100	DNA/hAT-Tol2	DNA/hAT-hAT5	DNA/hAT-hATm	DNA/hAT-hATw	LINE	LINE/CR1	LINE/Dong-R4	LINE/I	LINE/I-Jockey
0	0.0626592	0	0.00024625	0	0.000605039	0.00144723	0.020394	0.000876916	7.74405e-05	0.000234736	0.00036436	7.24264e-06	0.00213379	2.46992e-05	0.00250558	0.00837861	4.23416e-05	0.000272249	0.00378196	0.000285248	0.00012461	0.00102288	0.00347498	0.00028692	0.00106894	0.00175086	4.64271e-06	0.0022623	0.000262406	0.00232247	0.00296391	0.000649609	0.000168623	0.0215572	0.00424716	0.000462414	0.00019778	0.000784433	0.000330004	0.0059059	0.000313662	0.0101118	3.15705e-05	0.00019388	0.0123272	0.00491775	0.00297561	0.00718284	0.00425106
1	0.139828	6.79693e-05	0.000492685	0	0.00268163	0.00100858	0.0666527	9.93541e-05	0	0.00137721	0.000715164	0	0.000431401	0.000404288	0.000532427	2.63706e-05	0	0.000129996	0.00118594	0.00022025	0.000833646	0.000844603	8.11547e-05	0	0.00415894	0.000520541	0	0.00196461	0	0.000772548	0.00272045	2.2285e-05	1.13282e-05	0.0541469	0.00175067	0	0.00060281	0	0.000855745	0.00589402	0	0.0184492	0.000375688	0	0.00141436	0.000892144	0.000537812	0.000355261	0.000557683
2	0.239581	0.000782205	0.0027106	6.07267e-05	0.00809745	0.00704281	0.115898	9.8797e-05	0	0.00230724	0.00159635	0	0.00141176	0.00119726	0.00237651	0.00037216	9.41543e-05	0.00037736	0.00320087	0.000209665	0.0017737	0.000782019	0	0	0.00625207	0.000363803	0	0.00351064	0.000101954	0.00190036	0.00101898	0	1.48567e-05	0.0705878	0.00134694	0.000132782	0.00126468	0	0.00301832	0.010843	0	0.0131136	0.00166469	0	0.00206174	0.00161715	0.000877473	0.000965499	0.00117312
3	0.350186	0.000443101	0.00739733	6.3698e-05	0.0139629	0.00602179	0.108697	0	0	0.00424474	0.00923975	0	0.00404993	0.00110144	0.00259101	0	1.28139e-05	0.000291934	0.00606041	0.000347461	0.00218319	3.86274e-05	0	0	0.00648272	0.00123218	0	0.00374723	2.54421e-05	0.00518424	0.000778862	0.000149867	0.000116996	0.129964	0.00231579	0	0.0010214	3.73274e-05	0.00351714	0.0172767	0	0.0127207	0.00180416	0	0.00110775	0.00134583	0.00129012	0.00148901	0.000417473
4	0.51475	0.000438458	0.0110757	0.000771062	0.00863378	0.00312715	0.0854291	0	0	0.00418401	0.0199243	0	0.00733103	0.00263316	0.00189553	0.000925015	6.59266e-05	0.00060801	0.00427483	0.00026612	0.00143386	0	0	0	0.00531832	0.00251134	1.67138e-05	0.00538406	0.000137424	0.00386608	0.000907558	0	0.000301219	0.135316	0.00378493	0	0.000571611	0	0.00251765	0.0173673	0	0.0121777	0.000545055	0	0.000657966	0.000832717	0.00111611	0.000751006	0.000478385
5	0.57423	0.000296391	0.0123123	0.000851288	0.00495898	0.00223407	0.06585	0.000125539	0	0.00376134	0.0261994	0	0.00789392	0.00204205	0.00177835	0	0.000100097	0.000777376	0.00273549	0.000933186	0.00212135	0	0	0	0.00507709	0.00398494	0	0.00830507	0.000371789	0.00422951	0.000927429	0	0.000721292	0.168701	0.00749353	0	0.000627138	0	0.00293865	0.016828	0	0.01618	0.000745063	0	0.000556012	0.000397416	0.00051107	0.000914615	0.00028822
6	0.60647	0.000247921	0.00810618	0.000915358	0.00317766	0.00353719	0.0539259	0.00018998	0	0.00270429	0.0281709	1.48567e-05	0.00666824	0.00246101	0.00277003	2.11708e-05	0.00013761	0.00102901	0.00215886	0.00131092	0.00124332	0.000261478	0	0	0.00483047	0.00362225	0	0.00906332	0.000126282	0.0037762	0.000710335	0	0.000415244	0.145657	0.0131495	0	0.000358975	0	0.00214921	0.0188153	0	0.0140763	0.00184854	0	0.000213565	0.000686193	0.000345604	0.000553597	0.000490642
7	0.596129	0.000283206	0.0062088	0.000889544	0.00313718	0.00386812	0.0465486	9.26686e-05	0	0.00389134	0.0243546	0	0.00431531	0.00405736	0.00119801	0.000134824	0.000444958	0.00248237	0.00147861	0.00139709	0.00106095	0	0	0	0.00554953	0.00332623	6.98264e-05	0.012209	5.53412e-05	0.00388075	0.000920929	0	0.000534284	0.155132	0.017516	0.000108082	4.17844e-05	0	0.00389988	0.0271506	0	0.0130089	0.00144147	0	0.000132967	0.000466314	0.00122252	0.00116644	0.00022285
8	0.642635	0.000129067	0.00362113	0.0010188	0.00348055	0.00440649	0.039417	3.73274e-05	0	0.00395114	0.0219675	0	0.00169886	0.00129402	0.0015113	0.000132967	0.000478757	0.00341314	0.00148641	0.00113914	0.000617667	0	0	0	0.00812271	0.00117331	4.53129e-05	0.0140992	0.000198522	0.00320756	0.000363617	0	0.000704578	0.139737	0.0147705	0	5.58983e-05	0	0.00660695	0.0432538	0	0.0110692	0.00328444	0	0.000165838	0.000306048	0.000478757	0.00171242	0.000185894
9	0.653254	9.24829e-05	0.00240901	0.000547098	0.00428875	0.00830155	0.035249	0	0	0.00325919	0.0157765	0	0.0012916	0.00132187	0.00204744	1.35567e-05	0.000701236	0.00495062	0.00122252	0.000833832	0.00146078	3.04562e-05	2.30279e-05	0	0.00631242	0.00106875	7.5212e-05	0.0180299	1.48567e-05	0.00389728	0.000191651	0	0.00109977	0.138045	0.0124644	0	6.31409e-05	0	0.0100082	0.053225	0	0.0131781	0.00309372	0	8.7283e-06	3.26847e-05	0.0010942	0.00101285	0.000291191
10	0.628049	0.000132039	0.00379013	0.00112558	0.00555882	0.0114194	0.0305357	0	0	0.00358603	0.011056	0	0.00109308	0.000877659	0.000624909	0.000123496	0.000564368	0.00509807	0.00167825	0.000214493	0.00160397	0	0	6.9455e-05	0.00452962	0.000455172	5.70125e-05	0.0150554	0.000146338	0.00372049	0.000251264	0	0.00147805	0.126804	0.00813162	0	5.34841e-05	0	0.0141503	0.0679186	0	0.0156965	0.00197483	0	0.000190723	0.000216908	0.000585539	0.000955656	0.000321833
11	0.576459	0.000182737	0.00188457	0.000694922	0.00587712	0.00559391	0.0270815	0	0	0.00494245	0.00721868	2.43278e-05	0.00041153	0.0004587	0.00167193	0.000130182	0.000680622	0.00416972	0.00104833	0.000257021	0.00236388	2.50707e-05	0	1.87566e-05	0.00316447	0.000284134	6.29552e-05	0.0133649	0	0.00252025	0.000449601	0	0.00156014	0.110104	0.00523531	0	2.97134e-06	0	0.0172408	0.0753438	0	0.0175105	0.00237317	0	0.000191094	0.000127582	3.89988e-05	0.00115901	0.000319419
12	0.512484	0.000366589	0.00207362	0.000678208	0.00587805	0.00534358	0.0264832	2.52564e-05	0	0.0050483	0.00654474	0	0.000429173	0.000500856	0.000317933	9.80541e-05	0.000393888	0.00507653	0.000551555	0.000230093	0.00357898	0.000121268	5.83125e-05	0	0.00203388	0.000215236	3.54703e-05	0.0118239	0	0.00194715	0.000620267	0	0.00162588	0.102141	0.00304358	6.9455e-05	4.32701e-05	0	0.0140004	0.0984764	0	0.019821	0.00149997	0	1.35567e-05	5.4784e-05	0.000599653	0.00135994	0.000198151
13	0.444107	0.00036956	0.00177705	0.000548026	0.00434354	0.00587879	0.0219142	0	0	0.00567934	0.00500188	9.76827e-05	0.000305491	0.000792419	0.00075862	0.000135939	0.000557683	0.00483548	0.000449415	0.000398531	0.00440315	0	0	0	0.00152634	2.9342e-05	5.10699e-05	0.00678022	3.43561e-05	0.00152745	0.000453129	0	0.002942	0.0897288	0.00162606	0	5.96125e-05	0	0.0108472	0.0778126	0	0.0226535	0.0018166	0	0.000374946	5.97982e-05	0.000360646	0.00166488	3.50989e-05
14	0.379491	0.000481357	0.00149421	0.000752306	0.00296038	0.00382485	0.022979	0	0	0.00519594	0.00566578	0.00010084	0.000177909	0.000771434	0.000495285	0.000187937	0.000336318	0.00541136	0.000366589	0.000221922	0.00588399	0	0	0	0.00204502	4.47558e-05	5.49697e-05	0.00671039	0	0.00111982	0.000474857	0	0.00441039	0.0714428	0.00142568	0	2.41421e-05	0	0.00567358	0.0387212	0	0.0238283	0.0022857	0.000155624	0.000175866	7.14978e-05	0.000127953	0.0017763	0.000280977
15	0.316945	0.000364917	0.000636052	0.000693622	0.00298805	0.00290931	0.0210369	0	0	0.00415616	0.00463157	0.000239378	6.68551e-05	0.000402802	0.000163609	9.76827e-05	0.000244393	0.00536642	0.00037996	0.000254606	0.006913	2.00565e-05	0	0	0.00351676	7.79976e-06	7.63262e-05	0.00600526	2.78563e-05	0.00140043	0.000525927	0	0.00537961	0.0553755	0.000997627	0	3.17562e-05	0	0.00340887	0.0155037	0	0.0231358	0.00178912	0	2.28422e-05	9.97255e-05	0.000380703	0.00451253	5.86839e-05
16	0.281564	0.000601324	0.00183666	0.000761034	0.00402449	0.00341741	0.0200992	0	0	0.00510754	0.00437567	0.000122011	0.000159338	0.00111072	0.00113654	0.000166395	0.000392588	0.00591278	0.000343004	0.000272435	0.00902544	1.74566e-05	0	0	0.00202738	3.17562e-05	8.78402e-05	0.00653416	8.96973e-05	0.000566968	0.000338918	0	0.00644037	0.0394696	0.000873945	0.000220622	0	0	0.00208439	0.00710855	0	0.0219794	0.00140619	0	0.000228793	5.81268e-05	0.000399831	0.00309316	0.000154881
17	0.264564	0.000561211	0.00172059	0.000344675	0.0038711	0.00274663	0.0185891	0	0	0.00419701	0.00401093	0.000431215	0	0.0010656	0.000162681	3.58418e-05	0.000347646	0.00461114	0.000230279	0.000149495	0.0092741	0	8.02261e-05	0	0.00188513	6.87122e-05	2.46992e-05	0.00793087	0	0.000787776	0.000204279	3.43561e-05	0.00403192	0.0303281	0.000926686	0	3.02705e-05	0	0.00119689	0.00530198	0	0.020767	0.0015373	0	0	0.000159895	0.000441801	0.0022311	7.89262e-05
18	0.251926	0.00026612	0.00088583	0.000410416	0.00399125	0.00239657	0.0155091	0	0	0.00299901	0.00358826	0.00110515	2.37707e-05	0.00133172	0.000587582	0.000204465	0.00036306	0.00347127	0.000185894	0.00042323	0.00986874	1.52281e-05	0	0	0.0009421	8.04118e-05	0.000111611	0.0085439	2.78563e-05	0.000352289	0.00033669	0	0.00323059	0.0258505	0.00074172	0	6.31409e-05	0	0.000537626	0.00477364	0	0.0200071	0.00206657	0	0.000115696	0.000354889	0.000441801	0.00181363	0
19	0.245565	0.000614695	0.000774219	0.000448301	0.00301108	0.0018465	0.0120356	0	0	0.00317562	0.00286957	0.00109494	9.174e-05	0.00147025	0.000612281	0.000106968	0.000617667	0.002838	2.46992e-05	0.000140581	0.00812382	0	0	0	0.00100357	0.000101583	7.9669e-05	0.00972203	0	0.0010084	5.6084e-05	0	0.00301386	0.0195718	0.000671337	4.69843e-05	1.15139e-05	6.81551e-05	0.000650537	0.0040334	0	0.0177008	0.00145948	0	0	0.00037736	0.000314219	0.000472814	0.000220993
20	0.228953	0.000488785	0.000709035	0.000479314	0.00292937	0.00214828	0.0108032	0	0	0.0029511	0.00307645	0.000962713	0	0.000855745	4.67986e-05	0.000280791	0.000403545	0.00203017	1.0214e-05	0.000274849	0.00728145	0	0	0	0.000920558	7.8369e-05	7.55834e-05	0.0107527	9.13686e-05	0.000658337	0.000326476	0	0.00281181	0.0170037	0.000871716	0	4.12273e-05	0	0.000598353	0.00340961	0	0.0148702	0.00204372	0	0.000162124	0.000413944	0.000270392	0.000371231	0.000307905
21	0.213954	0.000269277	0.000989455	0.000460929	0.00295072	0.00207808	0.00788927	0	0	0.00311898	0.00294812	0.000976642	0	0.00156757	6.44409e-05	0.000142624	0.000572911	0.00186823	9.24829e-05	0.000486742	0.00470938	0	0	0	0.000974413	4.77271e-05	5.94268e-05	0.0107637	0	0.000630481	0.000184409	0	0.00203277	0.0142147	0.000725192	0	7.53977e-05	6.38838e-05	0.000343004	0.00230093	0	0.0134382	0.00151167	0	0.000317005	0.000304191	9.82398e-05	0.00012851	4.97699e-05
22	0.198836	0.00019648	0.00100431	0.000344304	0.0018829	0.00177463	0.0061438	0	0	0.00240864	0.00169961	0.00060671	0.000185337	0.00170202	0.000368446	0.000185151	0.000607824	0.00154231	2.26564e-05	0.000266678	0.00412849	0	0	0	0.000984998	0.000116254	8.18975e-05	0.00902042	0	0.000517013	0.000201865	0	0.00191688	0.0128715	0.00126245	0	0.000199822	6.4998e-05	0.000270949	0.00221012	0	0.00938608	0.00167045	0	0.000133339	0.000277263	3.58418e-05	0.000162124	0
23	0.183165	0.000184037	0.000919629	0.000519427	0.000817304	0.00171298	0.0047118	0	0	0.00165541	0.00213453	0.000633638	0	0.00185096	0.000249592	0.000132225	0.000810989	0.000743577	0	0.000229907	0.0026651	0	0	0	0.000756391	7.53977e-05	5.31127e-05	0.00612003	0	0.000526112	0.000140396	0	0.00100561	0.0100281	0.000920372	0	5.96125e-05	0	0.000124239	0.00167398	0	0.00817861	0.001432	0	0.000166581	0.000289705	0.00013111	0.000282648	0
24	0.161309	0.000172895	0.00113877	0.000460743	0.000818232	0.00197873	0.00333514	0	0	0.0017958	0.00225803	0.000254049	4.38272e-05	0.0018972	0.000414873	0	0.000622495	0.000962342	4.28987e-05	0.000324433	0.00206397	0	0	0	0.00101564	9.78684e-05	0.000119596	0.00557274	1.29996e-06	0.000606153	0.000189051	0	0.00106745	0.00912553	0.000635681	0	1.93137e-05	5.49697e-05	0.000315147	0.00169998	0	0.00591185	0.000688793	0	4.69843e-05	0.000182552	0.000428801	0.000128882	0.000205951
25	0.143249	2.9342e-05	0.0010409	0.000227307	0.000340775	0.00215292	0.00214642	0	0	0.00123032	0.00256445	0.000279863	0	0.00145447	0.000135567	0	0.000665022	0.000498442	0	0.00070235	0.00112985	0	0	0	0.00142364	0.000126282	8.39403e-05	0.00536438	1.67138e-06	0.000324433	0.000140767	0	0.00111889	0.00875839	0.000844974	0	1.48567e-05	7.78119e-05	0.000108825	0.00146617	0	0.00469787	0.000803004	0	3.49132e-05	0.000377174	0.000353961	0.000673936	0.000500856
26	0.136109	0	0.000631595	0.000188309	0.000320719	0.00083216	0.00233807	0	0	0.00121435	0.00156905	0	3.04562e-05	0.00198708	0.000226936	0	0.000444215	0.000918515	5.9241e-05	0.000576254	0.000963642	0	0	0	0.000804861	0.000100468	6.98264e-05	0.00487392	0	0.000271135	0.000137796	0	0.000720364	0.00816839	0.000527784	0	1.41139e-05	7.74405e-05	6.3698e-05	0.00157592	0	0.00368372	0.000867073	0	0.000309576	0.000233993	0.000432701	0.000261292	0
27	0.124527	8.95115e-05	0.00111481	0.000374203	0.000292862	0.00151223	0.00118166	0	0	0.00147991	0.00140693	0	0.000136496	0.00201605	0.000194808	0	0.00041023	0.000362503	3.39847e-05	0.000396859	0.000892701	0	0	0	0.000718692	3.15705e-05	8.44974e-05	0.00307162	2.91562e-05	0.000301591	5.44126e-05	0	0.000579039	0.00662088	0.0004613	0	0.000123125	0	4.77271e-05	0.00121769	0	0.00234234	0.000607453	0	7.53977e-05	0.000211522	0.000467986	0.000248292	9.97255e-05
28	0.116919	0.000126096	0.0004522	0.000288591	0.000143181	0.000757877	0.000922229	1.13282e-05	0	0.00137573	0.0010162	0	6.46266e-05	0.00201791	0.000472257	0.000104368	0.000506242	0.000421559	0.000207994	0.000220622	0.000810618	0	0	0	0.00100487	6.53694e-05	0.000149867	0.00340701	0	0.000174937	4.82842e-06	0	0.000369746	0.00575065	0.000213379	0	1.9128e-05	0	0.000109011	0.000567154	0	0.00208142	0.000417473	0	0.000178652	0.000115325	0.000356561	0.000251264	0.000265192
29	0.105481	5.71982e-05	0.000665951	0.000148195	0.000162866	0.000582011	0.000803747	0	0	0.000782205	0.000714421	0	0	0.00279993	0.000231021	4.54986e-05	0.000234364	0.000717764	6.92693e-05	0.000205022	0.000265378	0	0	0	0.00064738	0.000117182	5.08842e-05	0.0033968	0	0.000333904	4.67986e-05	0	0.000262778	0.00527487	0.000241978	0	0	0	7.03836e-05	0.000559911	0	0.00180657	0.000297319	0	0.000478385	0.00014281	0.000468171	0.000164166	0.000361946
30	0.100314	0	0.000566968	0.000304748	5.57126e-06	0.000603739	0.000607824	0	0	0.000713864	0.000604667	0	0	0.00164111	0.000232693	0	0.000206694	0.000693807	0	0.000151538	0.000256278	0	0	0	0.000430658	2.09851e-05	5.88696e-05	0.0032746	0	0.000207251	0.000114954	0	0.000244764	0.00478218	0.000254049	0	1.44853e-05	0	6.12838e-06	0.000314219	0	0.000816004	0.000369746	0	0.000117368	4.34558e-05	0.000231393	0.000106411	3.19419e-05
31	0.0856635	0	0.000277449	0.000116625	1.67138e-06	0.000267235	0.000511999	4.1413e-05	0	0.000656294	0.000658708	0	2.04279e-06	0.00208309	0.000732435	0	0.000138724	0.000631781	0	0.000164166	0.000102511	0	0	8.30117e-05	0.000742834	8.70973e-05	5.71982e-05	0.00246082	8.63545e-05	0.000112911	6.44409e-05	0	6.01696e-05	0.0040542	7.55834e-05	0	5.70125e-05	0	0	0.000233993	0	0.000727421	0.000380517	0	3.6956e-05	0	0.000521841	0.000189608	0
32	0.0763767	0	0.000318305	6.35123e-05	0.000104183	0.000104554	0.000470214	3.10133e-05	0	0.000220065	0.000337061	0	0	0.00170963	0.000613953	0.000102325	0.000219136	0.000537812	0	9.22972e-05	0.00027392	0.000223779	0	0	0.000343932	3.58418e-05	6.6298e-05	0.0021856	0	0.000143738	3.30561e-05	0	6.61123e-05	0.00413053	7.61405e-06	0	1.39281e-05	0	0	9.91684e-05	0	0.000533727	0.000239936	0	7.03836e-05	5.57126e-05	0.000514413	8.24546e-05	0
33	0.0678442	4.587e-05	0.000237893	0.000108825	2.59992e-06	5.83125e-05	0.000375131	0	0	0.00015191	3.89988e-05	0	0	0.00174752	0.000326847	0.000105482	7.63262e-05	0.000561769	0	0	0.000256092	0	0	0	0.00020168	7.92976e-05	4.80985e-05	0.00141677	0	0.000102697	2.71135e-05	0	6.1841e-05	0.00302185	6.09124e-05	0	0	0	3.13848e-05	0.000151167	0	0.000232693	2.82277e-05	4.75414e-05	2.71135e-05	0	0.000332976	0.000244207	3.91845e-05
34	0.0564289	0	0.00017048	2.78563e-05	1.70852e-05	6.9455e-05	0.000300848	0.000126282	0	0.000234179	0.000147638	0	0	0.00117275	0.000261478	0	1.93137e-05	0.000562326	6.25838e-05	0	0.000119596	0	0	0	0.000447186	0	5.01413e-06	0.00134602	1.52281e-05	2.61849e-05	0	0	0	0.00226137	3.50989e-05	0	2.58135e-05	0	1.0214e-05	4.17844e-05	0	0.000418587	0.000249592	0	0	8.04118e-05	0.000201494	0.000111425	0.000107711
35	0.0435728	0	4.04845e-05	2.33993e-05	0	1.48567e-05	0.000232507	2.97134e-06	0	0.000242721	0.000135753	0	1.70852e-05	0.00114972	0.000457029	0	2.24707e-05	0.000305862	0	2.4885e-05	0.000130367	7.0755e-05	0	0	0.000461857	0	0.000120153	0.000759362	0	0	6.01696e-05	0	0	0.00202757	6.12838e-05	0	0	0	0	0.000188309	0	0.000364546	0.000131667	0	0.000110868	0	8.13404e-05	2.28422e-05	2.07994e-05
36	0.0353379	0	6.23981e-05	3.8256e-05	0	3.34275e-06	0.000218765	4.73557e-05	0	0.000110125	0.00015191	0	0	0.000830117	0.000345418	0	2.97134e-05	0.000336504	0	3.52846e-05	1.65281e-05	0	0	0	0.000368817	0	9.21115e-05	0.00087283	0	0.000176795	0	0	0	0.00152782	0	0	0	0	0	0	0	0.000128882	0.000155995	0	0.000124982	0	0.000175495	0.000232879	0
37	0.0285529	0	0	3.63989e-05	0	0	0.000153952	0	0	0.000231393	9.71256e-05	0	0	0.000866888	0.00134657	0.000201122	0	0.000138353	0	0	0	0	0	0	0.00027392	9.19258e-05	2.00565e-05	0.000352475	0	6.16553e-05	0	8.43117e-05	0	0.00127749	1.67138e-05	0	7.0755e-05	0	2.2285e-05	8.02261e-05	0	7.14978e-05	0.000122382	0	0.000204094	0	0	9.24829e-05	6.85265e-05
38	0.0237237	0	0	0	0	0	1.59709e-05	0	0	6.83408e-05	5.84982e-05	0	0	0.000813218	0.000223779	0.000125539	1.59709e-05	0	0	0	5.71982e-05	0	0.000231207	0	0.000307905	5.49697e-05	5.53412e-05	0.000355818	0	0	0	0	0	0.000845903	5.06984e-05	0	0	0	3.1199e-05	6.48123e-05	0	0.000111611	0	0.000102325	0.000494728	3.89988e-05	0.000148195	4.73557e-05	0
39	0.0164222	0	2.07994e-05	0	0	0	2.06137e-05	1.31853e-05	0	1.67138e-05	3.2499e-05	0	0	0.000141696	0.00080709	0.000152467	0	0	0	0	0	0	0	0	0.000338918	0	9.71256e-05	0.000228236	0	2.76706e-05	0	0	0	0.000663351	0	0	0	0	0	0	0	5.9241e-05	0	0	0	7.72548e-05	0.000109382	2.00565e-05	0
40	0.01234	0	0	0	0	0	8.95115e-05	0	0	2.26564e-05	6.87122e-06	0	0	0.000222479	0.000196665	4.90271e-05	0	9.65685e-05	0	3.65846e-05	0	0	0	0	0.000251635	0	5.36698e-05	0.000143181	0	0.000137796	0	0	0	0.000247364	0	9.95398e-05	0	0	0	2.76706e-05	0	4.12273e-05	0	0	0.000200194	0	3.28704e-05	8.61688e-05	0
41	0.0085153	0	6.66694e-05	0	0	0	2.65563e-05	0	0	0	0	0	8.82116e-05	0.000122011	0.000283948	0.000361575	0	7.35406e-05	4.32701e-05	4.06702e-05	0	0.000153767	0	0	7.01978e-05	0	2.2285e-06	0.000158224	0	0	0	0	0	0.000314962	0	0	0	0	7.8369e-05	0	0	2.17279e-05	0.000143553	0	0.000501599	0	0	0	0
42	0.00635513	0	0	0	0	0	2.20993e-05	0	0	3.23133e-05	0	0	3.32418e-05	7.29835e-05	2.72992e-05	0.000220808	0	0	0	0	0	0.000148567	0	0	7.16835e-05	0	4.64271e-05	0.000110125	6.25838e-05	0	0	0	0	0.000255164	3.6956e-05	0	0	0	0.000253678	0	0	0	0	0	0.000467986	0	4.717e-05	0.000519798	0.000140767
43	0.00420649	0	0	0	0	0	0	0	0	0	0	0	0.00015061	0	0.000341704	0.000101954	0	0	0	2.30279e-05	0	0	0	0	7.26121e-05	0	3.52846e-06	6.31409e-05	0	0	0	0	0	5.14413e-05	0	0	0	0	0	5.01413e-06	0	0	0	0	3.3799e-05	0.000136867	4.587e-05	2.00565e-05	2.89705e-05
44	0.00296205	0	0	0	0	0	1.55995e-05	4.93985e-05	0	0	0	0	0	0	0.000842003	1.41139e-05	0	0	0	0	0	0	0	0	8.02261e-05	0	2.20993e-05	0	0	0	0	0	0	9.47114e-05	0	0	2.59992e-05	0	0	0	0	0	0	0.000338175	0.000171038	0	0	0	4.15987e-05
45	0.00152745	0	0	0	0	0	0	0	0	0	0	0	0	7.5212e-05	0	6.51837e-05	0	0	0	0	0	0	0	0	0.000158967	0	0	4.587e-05	0	0	0	0	0	0.000149495	0	0	0	0	0	0	0	0	0	0	0.000153395	0.000133524	9.13686e-05	5.12556e-05	3.76988e-05
46	0.00137462	0	0	0	0	0	0	0	0	0	0	0	0	0	8.5426e-06	0	0	0	0	0	0	0	0	0	7.68834e-05	0	0	0	0	0	0	0	0	2.91562e-05	0	0	0	0	0	6.22124e-05	0	0	0	0	0	0	0	0	0
47	0.000819903	0	0	0	0	0	0	0	0	0	0	0	0	0	0	0	0	0	0	0	0	0	4.66129e-05	0	0	0	0	0	0	0	0	0	0	0	0	0	0	0	0	2.30279e-05	0	0	0	0	0.00012851	0	6.10981e-05	0	3.2499e-05
48	0.00041283	0	0	0	0	0	0	0	0	0	0	0	0	0	0	0	0	0	0	0	0	0	4.75414e-05	0	1.57852e-05	0	0	0	0	0	0	0	0	0	0	0	0	0	0	0	0	0	0	0	0	0	0	0	0
49	0.000182366	0	0	0	0	0	0	0	0	0	0	0	0	0	0	0	0	0	0	0	0	0	0	0	0	0	0	0	0	0	0	0	0	0	0	0	0	0	0	0	0	0	0	0	0	0	0	0	0
50	9.60113e-05	0	0	0	0	0	0	0	0	0	0	0	0	0	0	0	0	0	0	0	0	0	0	0	0	0	0	0	0	6.16553e-05	0	0	0	2.39564e-05	0	0	0	0	0	0	0	0	0	0	0	0	0	0	0
51	7.50263e-05	0	0	0	0	0	0	0	0	0	0	0	0	0	0	0	0	0	0	0	0	0	0	0	0	0	0	0	0	0	0	0	0	0	0	0	0	0	0	0	0	0	0	0	0	0	0	0	0
52	6.03553e-05	0	0	0	0	0	0	0	0	0	0	0	0	0	0	0	0	0	0	0	0	0	0	0	0	0	0	0	0	0	0	0	0	2.76706e-05	0	0	0	0	0	0	0	0	0	0	0	0	0	0	0
53	5.88696e-05	0	0	0	0	0	0	0	0	0	0	0	0	0	0	0	0	0	0	0	0	0	0	0	0	0	0	0	0	0	0	0	0	0	0	0	0	0	0	0	0	0	0	0	0	0	0	0	0
54	3.02705e-05	0	0	0	0	0	0	0	0	0	0	0	0	0	0	0	0	0	0	0	0	0	0	0	0	0	0	0	0	0	0	0	0	0	0	0	0	0	0	0	0	0	0	0	0	0	0	0	0
55	0	0	0	0	0	0	0	0	0	0	0	0	0	0	0	0	0	0	0	0	0	0	0	0	0	0	0	0	0	0	0	0	0	0	0	0	0	0	0	0	0	0	0	0	0	0	0	0	0
56	0	0	0	0	0	0	0	0	0	0	0	0	0	0	0	0	0	0	0	0	0	0	0	0	0	0	0	0	0	0	0	0	0	0	0	0	0	0	0	0	0	0	0	0	0	0	0	0	0
57	0	0	0	0	0	0	0	0	0	0	0	0	0	0	0	0	0	0	0	0	0	0	0	0	0	0	0	0	0	0	0	0	0	0	0	0	0	0	0	0	0	0	0	0	0	0	0	0	0
58	0	0	0	0	0	0	0	0	0	0	0	0	0	0	0	0	0	0	0	0	0	0	0	0	0	0	0	0	0	0	0	0	0	0	0	0	0	0	0	0	0	0	0	0	0	0	0	0	0
59	0	0	0	0	0	0	0	0	0	0	0	0	0	0	0	0	0	0	0	0	0	0	0	0	0	0	0	0	0	0	0	0	0	0	0	0	0	0	0	0	0	0	0	0	0	0	0	0	0
60	0	0	0	0	0	0	0	0	0	0	0	0	0	0	0	0	0	0	0	0	0	0	0	0	0	0	0	0	0	0	0	0	0	0	0	0	0	0	0	0	0	0	0	0	0	0	0	0	0
61	0	0	0	0	0	0	0	0	0	0	0	0	0	0	0	0	0	0	0	0	0	0	0	0	0	0	0	0	0	0	0	0	0	0	0	0	0	0	0	0	0	0	0	0	0	0	0	0	0
62	0	0	0	0	0	0	0	0	0	0	0	0	0	0	0	0	0	0	0	0	0	0	0	0	0	0	0	0	0	0	0	0	0	0	0	0	0	0	0	0	0	0	0	0	0	0	0	0	0
63	0	0	0	0	0	0	0	0	0	0	0	0	0	0	0	0	0	0	0	0	0	0	0	0	0	0	0	0	0	0	0	0	0	0	0	0	0	0	0	0	0	0	0	0	0	0	0	0	0
64	0	0	0	0	0	0	0	0	0	0	0	0	0	0	0	0	0	0	0	0	0	0	0	0	0	0	0	0	0	0	0	0	0	0	0	0	0	0	0	0	0	0	0	0	0	0	0	0	0
65	0	0	0	0	0	0	0	0	0	0	0	0	0	0	0	0	0	0	0	0	0	0	0	0	0	0	0	0	0	0	0	0	0	0	0	0	0	0	0	0	0	0	0	0	0	0	0	0	0
66	0	0	0	0	0	0	0	0	0	0	0	0	0	0	0	0	0	0	0	0	0	0	0	0	0	0	0	0	0	0	0	0	0	0	0	0	0	0	0	0	0	0	0	0	0	0	0	0	0
67	0	0	0	0	0	0	0	0	0	0	0	0	0	0	0	0	0	0	0	0	0	0	0	0	0	0	0	0	0	0	0	0	0	0	0	0	0	0	0	0	0	0	0	0	0	0	0	0	0
68	0	0	0	0	0	0	0	0	0	0	0	0	0	0	0	0	0	0	0	0	0	0	0	0	0	0	0	0	0	0	0	0	0	0	0	0	0	0	0	0	0	0	0	0	0	0	0	0	0
69	0	0	0	0	0	0	0	0	0	0	0	0	0	0	0	0	0	0	0	0	0	0	0	0	0	0	0	0	0	0	0	0	0	0	0	0	0	0	0	0	0	0	0	0	0	0	0	0	0
70	0	0	0	0	0	0	0	0	0	0	0	0	0	0	0	0	0	0	0	0	0	0	0	0	0	0	0	0	0	0	0	0	0	0	0	0	0	0	0	0	0	0	0	0	0	0	0	0	0
Total	10.4666	0.00838084	0.081881	0.0157856	0.106318	0.103023	0.897661	0.00186879	7.74405e-05	0.0947157	0.224929	0.00695126	0.0407367	0.0561167	0.0351897	0.0136819	0.0125823	0.0751266	0.0334885	0.0137575	0.100015	0.00377601	0.00404306	0.000458143	0.0898146	0.0220997	0.00243018	0.247163	0.00190778	0.0533905	0.0169413	0.000940428	0.0505192	1.95326	0.109817	0.00113988	0.00589996	0.00122902	0.108117	0.629527	0.000313662	0.407109	0.0452039	0.000837546	0.0247056	0.0161895	0.0197791	0.0396419	0.0123665
[truncated: 35 more columns]

## Sheet: A.pisum
A. pisum	DNA	DNA/Academ	DNA/Academ-1	DNA/CMC-EnSpm	DNA/CMC-Transib	DNA/Crypton-V	DNA/Ginger	DNA/IS3EU	DNA/Kolobok-E	DNA/Kolobok-T2	DNA/MULE-MuDR	DNA/MULE-NOF	DNA/MULE-NOF?	DNA/Maverick	DNA/Merlin	DNA/P	DNA/PIF-Harbinger	DNA/PIF-ISL2EU	DNA/PiggyBac	DNA/Sola-1	DNA/Sola-3	DNA/TIR	DNA/TcMar-Cweed	DNA/TcMar-Fot1	DNA/TcMar-ISRm11	DNA/TcMar-Mariner	DNA/TcMar-Pogo	DNA/TcMar-Tc1	DNA/TcMar-Tigger	DNA/TcMar-m44	DNA/Zisupton	DNA/hAT	DNA/hAT-Ac	DNA/hAT-Blackjack	DNA/hAT-Charlie	DNA/hAT-Pegasus	DNA/hAT-Tag1	DNA/hAT-Tip100	DNA/hAT-Tol2	DNA/hAT-hAT19	DNA/hAT-hAT5	DNA/hAT-hATm	DNA/hAT-hATx	DNA/hAT-hobo	LINE	LINE/CR1	LINE/CR1-Zenon	LINE/I	LINE/I-Jockey
0	0.0461428	0.000264172	0.000431979	0.0020831	0.00162694	0.00117687	0.0106103	0.000520775	0.00521071	0.000854175	0.0129036	0.00202403	0.000209713	0.00793827	0.00350254	0.0759889	0.00577154	0.000545882	0.0403783	0.00189369	0	0.013943	0	0.0290305	6.20278e-05	0.00361884	0.0148307	0.0100487	0.00449942	0.00694435	0	0.0205079	0.0582055	0.00778265	0.0112128	0.0016142	0.00436336	0.0662245	0.00596113	0.0168797	0.00049733	0.000165038	0.000285771	0.00297364	0.0309443	0.041871	0	0.0342015	0.0164034
1	0.0390546	6.79352e-05	0.00010098	0.00153888	0.000458563	0	0.0104833	0.000345584	0.00820798	0.00128246	0.015672	0.00320902	0	0.0138771	0.00265224	0.0167073	0.0030281	0.000207313	0.00353669	0.00181228	0	0.00104561	0	0.00113958	0	0.000979892	0.00596298	0.00378037	0.00306133	0.00236795	0	0.0413175	0.0181974	0.00104617	0.0154935	0.000187191	0.00027451	0.0835273	0.00118351	0.0176203	0	0.00139138	4.00596e-05	8.80573e-05	0.0118372	0.0155492	0	0.0143362	0.00677045
2	0.0584007	7.99347e-05	0.00030737	0.00131938	0.000861559	2.62141e-05	0.0138257	4.57824e-05	0.0185362	0.00264504	0.0153207	0.00550349	0	0.016115	0.00269766	0.0118741	0.00289574	0.000302939	0.00297217	0.00413168	0	0.000369029	0	0.000723658	0	0.00106444	0.00587603	0.00328434	0.00340064	0.00307555	0	0.0757219	0.0252193	0.00111096	0.0137549	0.000100426	0	0.122847	0.000977861	0.0170209	0	0.00270449	0.000229466	5.31667e-05	0.00287229	0.0223077	0	0.0113249	0.00482912
3	0.0787083	0.000569696	0.000946109	0.000402073	0.000188483	0	0.0143546	9.78415e-06	0.0271787	0.00176982	0.0162906	0.00290349	0	0.00856648	0.00222174	0.00941235	0.00231607	0	0.00197068	0.00417709	4.11673e-05	0.000333584	0	0.000275433	0	0.000891834	0.00400633	0.00375951	0.00508997	0.00235853	0	0.0586639	0.0345345	0.0015158	0.0167571	0.000251619	0	0.10086	0.00134301	0.0322515	0	0.00303549	0.000128302	6.09202e-06	0.00521791	0.0252066	0	0.00682749	0.00250271
4	0.0985515	0.000841806	0.0012856	0.00028411	0.000288725	0	0.0125468	5.05822e-05	0.0396829	0.00249588	0.016777	0.00236278	0	0.0110554	0.00237976	0.0079115	0.0014451	0.000417396	0.00106573	0.00440434	0.000111133	0.000460593	0	0.00185511	0	0.000994476	0.00507096	0.00305118	0.00515015	0.00271335	0	0.0432507	0.0372093	0.00210008	0.0161117	0	5.5382e-06	0.101976	0.00151119	0.0450239	0	0.0023554	0.00024165	0	0.00286011	0.0165609	0	0.00571764	0.00338033
5	0.118156	0	0.00103287	0.000435487	0.000307555	0	0.0154623	1.31071e-05	0.0332458	0.00269526	0.0187837	0.0016849	0	0.00924528	0.00204692	0.00821241	0.00206593	0.00149845	0.000956816	0.00545789	1.05226e-05	0.00172939	0	0.000662184	0	0.00152725	0.0052587	0.0022906	0.00452231	0.00415273	3.52599e-05	0.0346274	0.0464302	0.00219331	0.0180782	0	4.91054e-05	0.111539	0.000972323	0.0389813	0	0.00158466	0.000340599	2.63987e-05	0.00616069	0.0131375	0	0.00430724	0.00302718
6	0.121912	9.26725e-05	0.00115361	0.00130037	0.000319185	3.43368e-05	0.0249162	0.000404473	0.0273635	0.00133526	0.0156351	0.00180545	0	0.00954028	0.00198932	0.00736137	0.00185308	0.000367921	0.00131532	0.00535285	0.000159685	0.000830176	0	0.000945924	0	0.00149088	0.00399009	0.00236943	0.00273015	0.00329357	7.95654e-05	0.0362662	0.0437881	0.00127619	0.0181784	1.91991e-05	0	0.105308	0.00127415	0.0373976	0	0.00154866	0.000144362	0	0.00228118	0.0121959	0	0.0024837	0.00382505
7	0.119921	0.000101164	0.00149125	0.000850298	0.00101146	6.62738e-05	0.0251602	0.000111687	0.024091	0.00213904	0.0179975	0.00125588	0	0.00964865	0.00137384	0.00646954	0.00238973	0.000404842	0.000808762	0.00515348	0.000149162	0.000465209	0	0.00146042	0	0.00121674	0.00387951	0.00245121	0.00286011	0.0036493	0.000109841	0.0352975	0.0422926	0.000878727	0.0150713	0.000268233	0	0.0935459	0.00169487	0.0355646	0	0.000906603	0	2.28912e-05	0.00234007	0.00923365	0	0.00309179	0.00424595
8	0.122959	0.000237219	0.00140375	0.000947216	0.000572834	4.11673e-05	0.0197007	0.000168177	0.0263092	0.00227066	0.0196466	0.00114013	3.87674e-05	0.00622733	0.00249108	0.00460704	0.00107496	0.000609571	0.00103158	0.00683192	0.000300355	2.45527e-05	0	0.00098783	0	0.000795101	0.00407556	0.00305081	0.00178625	0.0041566	0.000103195	0.0367642	0.0356141	0.00101423	0.0140727	5.77819e-05	0	0.0924299	0.000769994	0.0252509	0	0.000890358	0.000161531	1.16302e-05	0.00190182	0.0120122	0	0.0023458	0.00419057
9	0.130936	5.5382e-05	0.000698736	0.000599602	0.00111835	0	0.0142293	9.98722e-05	0.028679	0.00193782	0.0198945	0.000927833	0.000167438	0.00900622	0.000854544	0.0062026	0.00164392	0.000580219	0.000578926	0.00581345	2.62141e-05	4.37518e-05	0	0.00144492	0	0.000778855	0.00392289	0.00192102	0.00169672	0.0042406	0.00017353	0.0348757	0.0295136	0.00118111	0.0148173	4.07981e-05	4.35672e-05	0.0837776	0.000643908	0.0210919	0	0.0018073	1.47685e-05	1.08918e-05	0.00215916	0.00946866	0	0.002564	0.00308071
10	0.125069	3.78444e-05	0.000230389	0.00209547	0.000302755	0	0.0117967	0.000172423	0.0307171	0.00203972	0.0179037	0.00164521	0	0.00661464	0.00100648	0.00539199	0.00151488	0.000116302	0.000708336	0.0063896	8.38114e-05	0	6.70122e-05	0.00110395	0	0.000529452	0.00467221	0.00219534	0.00116856	0.00510659	7.66117e-05	0.0333643	0.0265208	0.00182336	0.0132616	0	0	0.081528	0.000333953	0.0211605	0	0.000726981	0	5.64896e-05	0.00245342	0.0082545	0	0.00269138	0.0031924
11	0.116109	6.97813e-05	0.000242942	0.00152928	0.000611232	0	0.0110777	0.000240542	0.0313905	0.00167364	0.0168359	0.00175247	0	0.00466002	0.0010626	0.00325701	0.00141593	0.000112056	0.00103657	0.0056953	0	0.000255496	0	0.000881312	0	0.000254757	0.00344716	0.00148258	0.0012496	0.00414368	0.000179068	0.0309284	0.0255468	0.00161752	0.0140715	0	0.000139747	0.080353	0.000452286	0.0182897	0	0.00100832	0	4.31979e-05	0.00268769	0.00866359	0	0.00478316	0.00363767
12	0.10436	0	0.000583541	0.000919341	0.000263064	0.00030017	0.0134901	0.00013144	0.0339255	0.0028902	0.0164043	0.00268104	0	0.00410233	0.00156657	0.00329006	0.0015566	0.000821684	0.00108826	0.00413168	2.63987e-05	3.26754e-05	3.30446e-05	0.000583726	0	0.000549389	0.00370598	0.00117945	0.00128228	0.00408054	0.000191622	0.0267109	0.0274124	0.00221768	0.0123949	0	0	0.0699624	0.000259372	0.0172755	0	0.000990414	0	2.23374e-05	0.0021143	0.00848673	0	0.00268104	0.00312982
13	0.0970239	0.000155808	0.000275064	0.00341282	0.000158946	0.000454317	0.0161774	1.69838e-05	0.0345045	0.00323062	0.0154793	0.00140836	0	0.00640862	0.000991153	0.0026072	0.00174675	0.000462809	0.00122948	0.00451215	0	4.68901e-05	7.90116e-05	0.000646677	0	0.000329707	0.00260886	0.00201997	0.00136443	0.00409014	0.000211375	0.0232678	0.0258968	0.00239878	0.0141468	0	9.4334e-05	0.0638964	0.000376967	0.0170152	0	0.000958293	0	3.69213e-05	0.00199061	0.00758456	0	0.00420571	0.00270356
14	0.100218	0	0.000249773	0.00180914	0.000498622	0	0.0186351	7.32888e-05	0.0369455	0.00289777	0.0155708	0.00155863	0	0.00499361	0.000739719	0.00225903	0.000873743	0.000370136	0.000765564	0.00372702	1.40301e-05	0.000369213	2.52911e-05	0.00107386	0	0.000348722	0.00367995	0.00162509	0.000997799	0.00386972	0.000120733	0.0186414	0.0235796	0.00228377	0.0120088	0	0	0.053334	0.000198267	0.0154992	0	0.00137495	0	0	0.00159999	0.00838409	0	0.00313684	0.00178755
15	0.107405	6.46123e-05	0.000303124	0.00157728	0.000126271	0.000288909	0.0266365	5.44589e-05	0.0385985	0.00300853	0.0140757	0.000894973	6.20278e-05	0.00301167	0.000895157	0.00264375	0.000813192	0.000389335	0.000699844	0.00404879	3.13831e-05	0.000139932	5.7228e-05	0.00101977	0	0.000780886	0.00384203	0.00136517	0.00106629	0.00386068	0.000123317	0.0196194	0.0223448	0.00241152	0.0105903	0	3.19369e-05	0.0500524	0.000207498	0.0168509	0	0.000496776	3.93212e-05	7.93808e-06	0.00120603	0.00779151	3.65521e-05	0.00421512	0.00193431
16	0.118804	0	0.000415734	0.00133415	0.000163561	0.000239066	0.0388894	1.01534e-05	0.0378623	0.00373459	0.0138451	0.00151968	4.11673e-05	0.00324649	0.000682491	0.0031972	0.00122357	8.69497e-05	0.000704459	0.00299118	2.12298e-05	0.000386012	0	0.00114068	0	0.000405027	0.00361958	0.000990414	0.00109269	0.00315493	0.000101903	0.0184188	0.0200747	0.00217393	0.0099503	0	7.91962e-05	0.0481805	1.67992e-05	0.0146995	0	0.000580403	0	3.56291e-05	0.0014091	0.00917716	0	0.00432109	0.00214402
17	0.127316	0.000370136	0.000310878	0.00239361	1.79068e-05	0	0.0651128	2.82448e-05	0.0379599	0.00360371	0.0127233	0.00182484	0	0.00289759	0.00129298	0.00198655	0.000659599	0.000118517	0.000550312	0.00258412	0	7.93808e-05	3.286e-05	0.00085399	0	0.000255126	0.00429986	0.000894604	0.000754487	0.00306816	6.90429e-05	0.0200579	0.0198046	0.00216987	0.00862722	0	1.75376e-05	0.0482674	0.000191252	0.0151276	0	0.000667537	9.59954e-06	2.1599e-05	0.00183702	0.0099479	0	0.00395261	0.0025472
18	0.135788	0.000197344	0.000643723	0.00172127	0.000289648	0	0.116854	4.04288e-05	0.0324346	0.00356845	0.0125174	0.0018492	0	0.00252745	0.000981184	0.00221731	0.000677691	2.73218e-05	0.0010301	0.00202495	9.23033e-06	0.000185345	0	0.000731965	0	0.000553451	0.00318871	0.00126659	0.00086802	0.00344587	0.00010578	0.0189309	0.0230101	0.0019524	0.00833277	2.08605e-05	0.000117779	0.0452774	4.94746e-05	0.0136533	0	0.000441764	4.65209e-05	0	0.00153057	0.00969462	0	0.00447228	0.00252874
19	0.142834	0.000309585	0.000186453	0.0024045	8.4919e-05	9.28571e-05	0.215338	2.41835e-05	0.0280929	0.00345233	0.0106014	0.00275987	5.81511e-05	0.00213073	0.00133674	0.00250327	0.00127563	0.000276171	0.000642062	0.00196698	2.1599e-05	4.31979e-05	8.62113e-05	0.000654061	0	0.000181099	0.00335319	0.00106038	0.000997614	0.00318576	7.3658e-05	0.0199785	0.021448	0.00158817	0.00729344	0	0.000155254	0.039491	0.000253649	0.0125785	7.56887e-06	0.000654246	1.77222e-05	2.27066e-05	0.00180545	0.00951629	0	0.00461701	0.00231958
20	0.135632	0.000220789	0.000178699	0.000938171	0.000308293	1.36609e-05	0.21657	1.38455e-05	0.0283233	0.00307315	0.00975517	0.00241779	4.94746e-05	0.00322231	0.00101663	0.00161143	0.000916387	8.51036e-05	0.000481639	0.00161715	0	0.000168915	0	0.000237219	0	0.000261588	0.00274842	0.000851775	0.00109103	0.00270301	0.000146393	0.0184529	0.0175258	0.00116505	0.00545642	0	0	0.0323222	0.000160423	0.0133096	0	0.000769994	0	4.67055e-05	0.00161512	0.00959899	0	0.00367367	0.00245158
21	0.13277	0.000179991	0.000128302	0.00244456	0.000193652	7.29196e-05	0.163023	0.000145655	0.0251191	0.00233546	0.0090016	0.0024933	6.07356e-05	0.00430558	0.00100241	0.0018193	0.00110302	0.000401889	0.000299617	0.00148258	1.84607e-05	0.000197898	0	0.000164854	0	0.000271556	0.00276855	0.00124702	0.000697444	0.00244991	9.32263e-05	0.0159177	0.0181341	0.000808208	0.00532959	0	0.000101349	0.0290635	4.39364e-05	0.0120386	0	0.00078624	0	1.10764e-05	0.0017401	0.0104157	0	0.003617	0.00279402
22	0.121606	0.000376413	1.34763e-05	0.00124739	0.00028374	1.84607e-05	0.113206	0.000183868	0.0221724	0.0015278	0.00939574	0.00130683	2.23374e-05	0.0024944	0.000659046	0.00211707	0.00236703	0.000310324	0.000661815	0.00219719	0	0.000292786	0	0.000184053	0	0.000210821	0.00256585	0.00149845	0.000594433	0.0023709	7.10735e-05	0.0152204	0.0139225	0.0011261	0.00479128	6.68276e-05	0	0.0255929	0.000481639	0.0111726	0	0.000568219	2.03067e-06	0.000115195	0.00155753	0.00945149	0	0.00302884	0.00225202
23	0.118722	0.00045764	0	0.00280824	0.000305155	3.21215e-05	0.0740182	0	0.0202497	0.00128911	0.00884413	0.00136683	0	0.00317357	0.000767963	0.00258117	0.00173899	0.000678798	0.000467793	0.00108881	1.51377e-05	0	0	0.000131071	0	0.00041518	0.00212445	0.00104413	0.000675476	0.00228709	5.29821e-05	0.0129716	0.0121962	0.00039432	0.00397421	1.45839e-05	3.8029e-05	0.0205751	0.000283371	0.0110681	0	0.000864513	0	1.51377e-05	0.0014835	0.00832391	0	0.00404528	0.00264578
24	0.115975	0.00047887	7.91962e-05	0.0024237	0.000546989	1.08918e-05	0.0661499	0	0.016753	0.00167475	0.00777175	0.00219811	4.33826e-05	0.00195277	0.000998352	0.00258523	0.00221694	0.000470931	0.000366813	0.0015459	0	0.000493823	0	0.000121471	0	0.000419611	0.00183425	0.00169764	0.000540713	0.00179788	6.53507e-05	0.0104729	0.00987091	0.000762056	0.00442336	0	1.77222e-05	0.018721	0.000335615	0.011263	0	0.00116708	0	1.90145e-05	0.00179271	0.00861817	0	0.00407464	0.00334027
25	0.105856	0.000404104	8.3073e-05	0.0022858	0.000177407	0.000284294	0.0633332	0	0.0138684	0.0013755	0.00682121	0.0021623	2.1599e-05	0.00218759	0.000509883	0.00226272	0.00246745	0.000486069	0.000472408	0.00179567	0	0	0	0.000710182	0	0.00013827	0.00178552	0.000916203	0.000383059	0.00256252	0.000126086	0.00886278	0.00869571	0.000475916	0.00357085	3.06447e-05	5.39051e-05	0.0154386	0.000317708	0.00803297	0	0.000965308	0	2.49219e-05	0.00190902	0.00555795	0	0.00373422	0.0028902
26	0.100701	5.15052e-05	0.000408534	0.00319609	0.000239066	0	0.0575666	5.92587e-05	0.00995805	0.00113385	0.00774739	0.00187634	7.80886e-05	0.003298	0.000924325	0.00235669	0.0024741	0.00013864	0.000172792	0.00241872	0	0.000132732	2.28912e-05	0.000311985	0	0.000199191	0.000920449	0.00173364	0.00039672	0.00215362	5.35359e-05	0.00752143	0.00835234	0.000327677	0.00247853	3.56291e-05	4.13519e-05	0.0155339	0.000186637	0.00803537	0	0.000814115	0	0	0.00194834	0.00604531	0	0.00478906	0.00343608
27	0.0954767	0.000104672	0.000194391	0.00359004	0.000321031	1.66146e-05	0.05648	0	0.00737282	0.000782178	0.00655077	0.00212519	0	0.0020028	0.00152208	0.00291697	0.00295481	0.000430687	0.000363121	0.00146485	0	0.000416103	0	0.000228543	0	6.83044e-05	0.000878358	0.00131809	0.000209713	0.00206556	2.28912e-05	0.00524098	0.00989399	0.000424041	0.00169912	2.21528e-05	0.00010781	0.0140563	0.000163746	0.00714114	0	0.0012568	7.38426e-07	9.96876e-06	0.0020183	0.00520424	0	0.00335744	0.00276467
28	0.0733003	0.000130886	8.75035e-05	0.00360998	0.000736211	0.000209713	0.0492872	1.34763e-05	0.00637668	0.00136886	0.00711363	0.00148387	0	0.00382413	0.000686183	0.00345842	0.00397163	0.000113164	0.000249588	0.00201184	0	0.00069929	0	0.000783655	0	7.77194e-05	0.000661261	0.00117557	0.0001643	0.00132197	0	0.00423303	0.00728716	0.000372167	0.00163211	0	9.08264e-05	0.0152998	0.000225405	0.00540436	0	0.00101146	6.83044e-06	0	0.00206039	0.00646917	0	0.00293894	0.00349017
29	0.0643976	0.000510991	0	0.00610623	0.000748395	0.000494561	0.0390236	0	0.00536171	0.000907157	0.00869682	0.00192582	0	0.00341301	0.000765379	0.00538867	0.00310416	0.000922479	0.000645385	0.00147113	0	0.000932817	0	0.000311801	0	0.000201221	0.000990968	0.00139341	0.000147685	0.00163118	1.56916e-05	0.00365964	0.00857442	0.00108512	0.00143089	5.87049e-05	0.000261588	0.0132385	0.000458563	0.00455535	0	0.000707782	0	3.54445e-05	0.00230629	0.0059711	0	0.00266646	0.00322212
30	0.0526217	0.000357583	9.89491e-05	0.00415974	0.000528713	0.000456901	0.0315923	2.71372e-05	0.00363915	0.00106296	0.00673389	0.00202495	0	0.00188963	0.0008143	0.00440988	0.00344734	0.000501761	0.000309585	0.00272849	0	0.000859898	0	0.000419242	0	8.80573e-05	0.000508037	0.000712581	0.000350753	0.00152725	3.26754e-05	0.00363583	0.00590704	0.00124573	0.000895527	5.81511e-05	0.000147316	0.0131023	0.000179622	0.00356937	0	0.00100444	1.67992e-05	6.18432e-05	0.00237644	0.00874943	0	0.00304989	0.00273365
31	0.0386644	0.00071332	0	0.00695395	0.000705751	0.000352599	0.0151331	3.23062e-05	0.00303309	0.000432533	0.00822072	0.00196532	0	0.00152153	0.00132954	0.00552029	0.00508591	4.52286e-05	0.00131255	0.00235558	0	0.000683967	0	0.00126751	0	1.7353e-05	0.000625632	0.000842729	5.96279e-05	0.00112001	1.77222e-05	0.00351731	0.00545808	0.000526683	0.00076021	8.75035e-05	5.39051e-05	0.0125073	0.000313093	0.00274972	0.000139378	0.00178995	0	0.000113902	0.00250493	0.00653563	0	0.00270892	0.00434047
32	0.0317019	0.000293709	5.26129e-05	0.0037477	0.00113552	0.000100426	0.00891428	0	0.00264467	5.13206e-05	0.00841123	0.00146079	0	0.00181967	0.00111927	0.00722126	0.00383705	0.000318262	0.000265649	0.00114345	0	0.00052576	0	0.000955524	0	0	0.0010349	0.00072255	4.04288e-05	0.00129077	0	0.00242425	0.00394301	0.000190514	0.000748395	0.000250511	0.000128855	0.0125398	0.000604402	0.00229392	6.27662e-05	0.00120548	0	4.04288e-05	0.00346839	0.00674829	0	0.00395907	0.00374456
33	0.020865	0.000266941	0.000109656	0.00454261	0.000228728	5.39051e-05	0.00609202	0	0.00160331	0.000324538	0.00843043	0.000660892	0	0.00246173	0.00159703	0.00780184	0.00299617	0.000304416	0.000832391	0.0015267	0	0.000861744	0	0.000343922	0	0.000116487	0.000497699	0.00115379	4.43056e-05	0.00151839	9.59954e-06	0.00336519	0.00226032	0.0018121	0.000714797	0.000277279	5.59358e-05	0.0119972	0.000621386	0.00181191	7.64271e-05	0.00146984	0	0	0.00275045	0.00672596	0	0.00225848	0.00330649
34	0.0141822	0.000196052	0	0.0035522	0.000573942	0	0.00494727	0	0.000892758	0.000318262	0.00701911	0.00137495	0	0.00316194	0.00152891	0.00803371	0.00444514	0.000553635	0.000623601	0.00144455	0	0.000988199	0	0.00105078	0	0	0.000551605	0.00119477	2.14144e-05	0.00113275	0	0.0027859	0.00191363	0.00112536	0.000467055	0.000124979	1.51377e-05	0.0131098	0.000182022	0.00244438	0.000177592	0.0014067	0	2.39989e-05	0.00256825	0.00519778	0	0.00269415	0.00278091
35	0.0091947	0.000110395	0	0.00203861	0.000610125	0.000148054	0.00438164	6.88583e-05	0.000688398	0.000160792	0.005092	0.00106241	9.59954e-06	0.00132344	0.00196366	0.0101281	0.00359244	0.000422565	0.000671045	0.00214587	0	0.00126197	0	0.00117041	0	0.000108364	0.00054182	0.000959585	1.49531e-05	0.00116247	0	0.00356974	0.00146338	0.00105133	0.000486808	8.34422e-05	0.000315493	0.0101155	0.000591295	0.00166478	0	0.00112001	0	0.000277648	0.00163894	0.00494506	0	0.00253816	0.00295703
36	0.00672393	0.000223559	0	0.00114973	0.000172976	0	0.00863627	0.000202144	0.000489761	4.22749e-05	0.0061114	0.000606987	0	0.00361847	0.00136738	0.00898499	0.00260978	6.40585e-05	0.00101921	0.00106536	0	0.00172349	0	0.000885189	0	0.000121471	0.000585203	0.00093854	3.26754e-05	0.000743226	0	0.0035354	0.00179179	0.00182465	0.000655169	7.1812e-05	0.000238143	0.00926707	0.000591664	0.00173161	0	0.00100057	0	0.000183868	0.00299229	0.00612045	0	0.00370192	0.00163875
37	0.00501244	0	0	0.00114161	0.00025568	0.000266018	0.00265372	0	0.0003214	3.00909e-05	0.0027403	0.000366075	0	0.00215381	0.00172939	0.00687918	0.00181616	9.65493e-05	0.00041758	0.000835345	0	0.0013744	0	0.00101921	0	0.000102641	0.000385828	0.000281525	2.2522e-05	0.00113773	0	0.00289685	0.000893311	0.00120234	0.0010026	0.000203067	0.000182576	0.00772265	0.000317893	0.00115859	6.07356e-05	0.000561019	0	0	0.0025832	0.00618654	0	0.00262603	0.00165223
38	0.00321455	0	0	0.00152171	0.000331923	0	0.0017353	5.24283e-05	0.000108549	0	0.00391034	0.000328969	2.14144e-05	0.00273236	0.00121194	0.00546011	0.00142738	0.00037789	0.00068766	0.000515975	0	0.00123262	0	0.000823899	0	0	0.000291494	0.00043641	0	0.000826299	0	0.00461073	0.000660153	0.00196385	0.00108789	0	2.36296e-05	0.00775089	0.000604956	0.00211282	3.85828e-05	0.00024165	0	0.000390443	0.00530301	0.00749115	0	0.0022055	0.00197363
39	0.00227657	0.000386935	0	0.00083073	0.000738611	0	0.00167881	0	5.59358e-05	0	0.00254074	0.000278571	0	0.00345011	0.000451732	0.00403347	0.00119182	7.84578e-05	0.000412965	0.000121102	0	0.00095497	0	0.000198083	0	0.000156731	0.00060994	0.000268787	0	0.000796947	0	0.0033063	0.00117391	0.0024141	0.000997614	0.000118517	0.00010301	0.00607356	0.000619909	0.000733627	0	0.000358321	0	0.000248665	0.00447339	0.00512302	0	0.00261606	0.00103158
40	0.000868574	0.000101164	0	0.000894419	0.000678798	0	0.000775902	0	3.34138e-05	0	0.00125089	0.000771471	0	0.00404916	0.000666984	0.00300835	0.00161198	0.000134947	0.000425149	0.00033303	0	0.00102124	0	0.000276541	0	2.49219e-05	0.000388412	0.000313647	0	0.0012712	0	0.00229263	0.000975092	0.00131864	0.000797685	0	0	0.00444773	0.000298324	0.000850667	3.76597e-05	3.8952e-05	6.31355e-05	0.000223374	0.00397864	0.00587769	0	0.00242961	0.00133083
41	0.000534805	0.000538128	0	0.000477762	5.42743e-05	0	0.000295001	0	0	0	0.000825192	0.000109103	0	0.00157636	0.000287248	0.00174139	0.000819838	0	0.000141409	0	0	0.000606987	0	0.000102641	0	0.000284848	0	0.000100241	0	0.000632462	0	0.00148461	0.000716458	0.000822238	0.000678429	0	0.000247004	0.00385662	0.000257526	0.00057265	0.000134763	0	0	5.55666e-05	0.00455074	0.00604365	0	0.00149845	0.00112795
42	0.000228912	0	0	0.000113533	0.000218205	0	0.000237219	0	1.75376e-05	0	0.000604033	0	0	0.000889619	0.000149531	0.00170909	0.00041998	0	0.000163746	0	0	0.000864882	0	0.000178145	0	0.000103564	0.000235743	0	1.71684e-05	0.00100537	0	0.00133674	0.000910111	0.000465947	0.000407427	0	0.000189591	0.00247557	0.000118887	0.000357029	0	7.08889e-05	0	0	0.00297217	0.00427623	0	0.00120843	0.000924694
43	0.000214882	6.59046e-05	0	5.81511e-05	0	0	0.000215067	0	0	0	0.000347614	0.000151747	5.59358e-05	0.00126031	0.000168546	0.00063117	0.000297586	0	0.000145839	0	0	0.000255126	0	2.75064e-05	0	0	2.87986e-05	3.08293e-05	0	0.000131625	0	0.000875774	4.79977e-06	0.000508222	0.000382136	0	0	0.00174767	0	0.0001691	0	0	0	5.61204e-05	0.00222802	0.00530596	0	0.000433087	0.000442133
44	0.000179068	0	0	8.10423e-05	0	0	0	0	3.286e-05	0	9.83953e-05	0	0	0.000506561	0	7.08889e-05	0.000235189	0	0	0	0	0.000212298	0	4.74439e-05	0	0.000173899	8.78727e-05	0.000116118	0	8.21499e-05	0	0.00137495	0.000221159	5.18745e-05	0.000390258	0	0	0.00164429	0	4.35672e-05	5.42743e-05	0	0	0	0.00073455	0.00351676	0	0.000256234	0.000337276
45	8.12269e-05	7.82732e-05	0	0	0	0	0.000163377	0	0	0	0.000367736	0	0	0.000364967	0	0.000338753	0.00010301	0	0	0	0	0.000104857	0	0	0	0	0	0	0	0.000324538	0	0.000730673	0.000381028	0.000107256	0.000331	0	7.32888e-05	0.000549389	0	2.7691e-06	0	0	0	0	0.000492715	0.00309733	0	0.000315308	2.39989e-06
46	2.52911e-05	0	0	0	5.03976e-05	0	3.13831e-06	0	0	0	2.43681e-05	0	0	0	0	7.99347e-05	4.65209e-05	0	0	0	0	0.000211375	0	1.69838e-05	0	0	0	5.37205e-05	0	0	0	8.75035e-05	0	7.42119e-05	5.48282e-05	0	4.20903e-05	0.00028614	0	0	0	0	0	0	0.00041075	0.00176724	0	0.000161715	0.000233343
47	2.80602e-05	0	0	0	0	0	0.000110579	0	0	0	3.13831e-06	0	0	9.35955e-05	0	0	0.000111687	0	0	0	0	0	0	5.20591e-05	0	0	0	2.80602e-05	0	0	0	3.72905e-05	1.95683e-05	0	3.13831e-05	0	0	0.000226697	6.44277e-05	0	0	0	0	0	0.000179807	0.000670122	0	0	4.31979e-05
48	0	0	0	0	0	0	0	0	0	0	3.41522e-05	0	0	0	0	3.61829e-05	5.88895e-05	0	0	0	0	0	0	1.82761e-05	0	0	0	0	0	1.95683e-05	0	5.42743e-05	9.02726e-05	0	0	0	0	7.73502e-05	0	0	0	0	0	0	2.30758e-05	0.00107072	0	3.06447e-05	0
49	0	0	0	0	0	0	0.000113164	0	0	0	0	0	0	0	0	6.18432e-05	0.000147316	0	0	0	0	8.58421e-05	0	0	0	0	0	2.91678e-05	0	0	0	0	0	0	0	0	0	5.5382e-06	0	0	0	0	0	0	0	0.000170946	0	7.62425e-05	9.78415e-05
50	0	0	0	0	0	0	0	0	0	0	0	0	0	0	0	0	0	0	0	0	0	0	0	0	0	0	0	0	0	0	0	0	0	0	0	0	0	0	0	0	0	0	0	0	0	0.000223743	0	0	5.40897e-05
51	0	0	0	0	0	0	0.000112979	0	0	0	0	0	0	9.17495e-05	0	0	0	0	0	0	0	0	0	0	0	0	0	0	0	0	0	0	0	0	0	0	0	0	0	0	0	0	0	0	0.0001595	0.000215436	0	0	0
52	0	0	0	0	0	0	0	0	0	0	0	0	0	0	0	0	0	0	0	0	0	0	0	0	0	0	0	0	0	0	0	0	0	0	0	0	0	0	0	0	0	0	0	0	0	0	0	0	0
53	0	0	0	0	0	0	0	0	0	0	0	0	0	0	0	0	0	0	0	0	0	0	0	0	0	0	0	0	0	0	0	0	0	0	0	0	0	3.50753e-06	0	0	0	0	0	0	0.00012664	0	0	0	0
54	0	0	0	0	0	0	0	0	0	0	0	0	0	0	0	0	0	0	0	0	0	0	0	0	0	0	0	0	0	0	0	0	0	0	0	0	0	0	0	0	0	0	0	0	0	0	0	0	0
55	0	0	0	0	0	0	0	0	0	0	0	0	0	0	0	0	0	0	0	0	0	0	0	0	0	0	0	0	0	0	0	0	0	0	0	0	0	2.71372e-05	0	0	0	0	0	0	0	3.48906e-05	0	0	0
56	0	0	0	0	0	0	0	0	0	0	0	0	0	0	0	0	0	0	0	0	0	0	0	0	0	0	0	0	0	0	0	0	0	0	0	0	0	0	0	0	0	0	0	0	0	0	0	0	0
57	0	0	0	0	0	0	0	0	0	0	0	0	0	0	0	0	0	0	0	0	0	0	0	0	0	0	0	0	0	0	0	0	0	0	0	0	0	0	0	0	0	0	0	0	0	0	0	0	0
58	0	0	0	0	0	0	0	0	0	0	0	0	0	0	0	0	0	0	0	0	0	0	0	0	0	0	0	0	0	0	0	0	0	0	0	0	0	0	0	0	0	0	0	0	0	0	0	0	0
59	0	0	0	0	0	0	0	0	0	0	0	0	0	0	0	0	0	0	0	0	0	0	0	0	0	0	0	0	0	0	0	0	0	0	0	0	0	0	0	0	0	0	0	0	0	0	0	0	0
60	0	0	0	0	0	0	0	0	0	0	0	0	0	0	0	0	0	0	0	0	0	0	0	0	0	0	0	0	0	0	0	0	0	0	0	0	0	0	0	0	0	0	0	0	0	0	0	0	0
61	0	0	0	0	0	0	0	0	0	0	0	0	0	0	0	0	0	0	0	0	0	0	0	0	0	0	0	0	0	0	0	0	0	0	0	0	0	0	0	0	0	0	0	0	0	0	0	0	0
62	0	0	0	0	0	0	0	0	0	0	0	0	0	0	0	0	0	0	0	0	0	0	0	0	0	0	0	0	0	0	0	0	0	0	0	0	0	0	0	0	0	0	0	0	0	0	0	0	0
63	0	0	0	0	0	0	0	0	0	0	0	0	0	0	0	0	0	0	0	0	0	0	0	0	0	0	0	0	0	0	0	0	0	0	0	0	0	0	0	0	0	0	0	0	0	0	0	0	0
64	0	0	0	0	0	0	0	0	0	0	0	0	0	0	0	0	0	0	0	0	0	0	0	0	0	0	0	0	0	0	0	0	0	0	0	0	0	0	0	0	0	0	0	0	0	0	0	0	0
65	0	0	0	0	0	0	0	0	0	0	0	0	0	0	0	0	0	0	0	0	0	0	0	0	0	0	0	0	0	0	0	0	0	0	0	0	0	0	0	0	0	0	0	0	0	0	0	0	0
66	0	0	0	0	0	0	0	0	0	0	0	0	0	0	0	0	0	0	0	0	0	0	0	0	0	0	0	0	0	0	0	0	0	0	0	0	0	0	0	0	0	0	0	0	0	0	0	0	0
67	0	0	0	0	0	0	0	0	0	0	0	0	0	0	0	0	0	0	0	0	0	0	0	0	0	0	0	0	0	0	0	0	0	0	0	0	0	0	0	0	0	0	0	0	0	0	0	0	0
68	0	0	0	0	0	0	0	0	0	0	0	0	0	0	0	0	0	0	0	0	0	0	0	0	0	0	0	0	0	0	0	0	0	0	0	0	0	0	0	0	0	0	0	0	0	0	0	0	0
69	0	0	0	0	0	0	0	0	0	0	0	0	0	0	0	0	0	0	0	0	0	0	0	0	0	0	0	0	0	0	0	0	0	0	0	0	0	0	0	0	0	0	0	0	0	0	0	0	0
70	0	0	0	0	0	0	0	0	0	0	0	0	0	0	0	0	0	0	0	0	0	0	0	0	0	0	0	0	0	0	0	0	0	0	0	0	0	0	0	0	0	0	0	0	0	0	0	0	0
Total	3.36073	0.00976292	0.0137283	0.0888711	0.0194142	0.00525132	1.68175	0.00336095	0.750052	0.0674156	0.459342	0.0712299	0.000939832	0.204652	0.0560024	0.287348	0.0938575	0.0146517	0.0746793	0.11441	0.00103952	0.037947	0.00040355	0.0592537	6.20278e-05	0.0211077	0.116942	0.0711457	0.0511432	0.111025	0.00246173	0.791687	0.74988	0.0643819	0.309901	0.00406411	0.00790042	1.86175	0.0266939	0.56352	0.00128708	0.0434684	0.00178921	0.00539291	0.152156	0.436794	3.65521e-05	0.19697	0.13822
[truncated: 30 more columns]

## Sheet: D.citri
D. citri	DNA	DNA/Academ-1	DNA/CMC-EnSpm	DNA/CMC-Transib	DNA/Crypton-X	DNA/Ginger	DNA/MULE-F	DNA/MULE-MuDR	DNA/MULE-NOF	DNA/P	DNA/PIF-Harbinger	DNA/PiggyBac	DNA/TIR	DNA/TcMar-Fot1	DNA/TcMar-ISRm11	DNA/TcMar-Mariner	DNA/TcMar-Pogo	DNA/TcMar-Tc1	DNA/TcMar-Tc2	DNA/TcMar-Tigger	DNA/TcMar-m44	DNA/hAT	DNA/hAT-Ac	DNA/hAT-Blackjack	DNA/hAT-Charlie	DNA/hAT-Tip100	DNA/hAT-hAT19	DNA/hAT-hAT5	DNA/hAT-hATm	DNA/hAT-hATx	LINE	LINE/CR1	LINE/CR1-Zenon	LINE/CRE	LINE/CRE-II	LINE/DRE	LINE/Dong-R4	LINE/I	LINE/I-Jockey	LINE/I-Nimb	LINE/Jockey	LINE/L1	LINE/L1-Tx1	LINE/L2	LINE/LOA	LINE/Penelope	LINE/R1	LINE/R1-LOA	LINE/R2
0	0.00522169	7.10308e-05	0	0.00826592	1.87356e-05	0.000363595	0.000227298	0.00545352	0	0.0022071	0.000869458	0.0105947	0.000422479	0.0146144	6.91778e-05	0.000371831	0.000684366	0.0106124	0.000146179	0.000204445	0.00450829	0.000625277	0.0197923	0.010052	0.0227385	0.0110915	0	0.00322459	0.00125776	0.00469915	0.0807373	0.0806644	5.7854e-05	0.000933694	0.00626141	1.27649e-05	0.0142689	0.0527627	0.00805818	0.0225478	0.0532585	0.00126188	0.000146385	0.122551	0.0086569	0.000676542	0.0352191	0.00446361	0.00410414
1	0.0041167	0.000792044	0	0.0283028	0	0.0002868	0	0.0038369	0	0.00041342	0.00159624	0.00453835	0	0.00595958	0	0.000613747	0.000182415	0.00554328	0	0	0.00162177	0.000905488	0.0190918	0.0138354	0.021923	0.00861675	0	0.00286285	0.00171647	0.00230284	0.00772279	0.0134588	0	8.27663e-05	0.00552681	0	0.00411587	0.0178792	0.00213772	0.00519389	0.00853749	0.000112826	1.54415e-05	0.0376047	0.00346362	0.000159562	0.00625112	0.00277638	0.00106155
2	0.0106173	0.00113546	0	0.029032	3.82948e-05	3.37653e-05	0	0.00313544	0	0	0.0013745	0.00609547	0	0.00160921	0	0.000166356	1.68827e-05	0.00354104	3.00594e-05	1.89415e-05	0.000730896	0.000650189	0.0122204	0.0136972	0.0282622	0.00796389	0.000218445	0.00185401	0.000842692	0.00162012	0.00595958	0.00873493	0	8.23545e-05	0.0032773	2.28534e-05	0.00291576	0.0183313	0.00197074	0.00639997	0.00548378	0	0	0.0428927	0.00188407	0.000142062	0.00525422	0.000879958	0.000549099
3	0.0244	0.00142803	3.4383e-05	0.0337408	1.9971e-05	8.00898e-05	0	0.00227793	0	4.42655e-05	0.00128061	0.00489845	0	0.000822516	0	0.000263946	0.000717514	0.00493633	0	1.0912e-05	0.000337448	0.00021371	0.0127532	0.0130361	0.0257918	0.00612635	0.000209386	0.0020286	0.00039839	0.00137944	0.00421017	0.00755829	0	3.33536e-05	0.0017665	4.65303e-05	0.00179492	0.0140738	0.00157297	0.0046975	0.00739399	0.000133414	0	0.0585267	0.00121349	0.000273623	0.00450788	0.000180768	0.000196827
4	0.0373879	0.00230016	0	0.0169498	1.97651e-05	8.21486e-05	0	0.00221739	0.000121679	0.000121885	0.00116635	0.00443026	3.08829e-05	0.000436479	0	7.53544e-05	0.000566393	0.00877611	0	1.37944e-05	0.000261476	8.02956e-05	0.0134648	0.0135276	0.0209833	0.00334606	0.000192915	0.00234854	0.000247475	0.000884076	0.00391493	0.00627068	0	3.00594e-05	0.00121782	0	0.000931224	0.0140779	0.00135514	0.00463059	0.00513398	0.000116738	0	0.0732107	0.00134485	0.000244387	0.00259623	0.000322212	0.000313771
5	0.0539103	0.00175847	0	0.00961777	7.10308e-05	0.000130738	0	0.00164215	0	1.60591e-05	0.000273417	0.00340227	0	0.000663366	0	0.00038686	0.000241299	0.010282	0	1.31767e-05	0.000407243	0	0.0231542	0.0145932	0.0163507	0.00197054	0.000294829	0.00450973	0.000332918	0.000221534	0.00342677	0.00660607	0	4.5295e-05	0.000711749	6.36189e-05	0.000594394	0.0141158	0.00193245	0.00263205	0.00562234	0.000466538	0	0.0746377	0.000876252	0.00108708	0.00260343	0.000114885	0.000359683
6	0.0497926	0.00120814	0	0.00602814	0.000103149	0.000218239	0	0.00153859	0	5.92952e-05	7.30896e-05	0.00461041	0	0.000557952	0	0.000200945	0.000240681	0.0152018	0	5.76482e-05	0.0006436	2.57358e-05	0.0418727	0.0105177	0.0151674	0.00123635	0.00014412	0.00752185	0.000104178	0.000179121	0.00345004	0.00541749	0	0.000133414	0.000789574	0	0.000449656	0.0114479	0.00154909	0.00220916	0.00563717	0.000887782	0	0.0562979	0.000524186	0.000361124	0.00292832	5.74423e-05	0.00042289
7	0.0487162	0.00136544	0.000110767	0.00362525	0.000184062	0.000131561	0	0.000750867	3.29418e-05	3.70595e-05	6.44424e-05	0.00379551	0	0.000423096	0	8.6884e-05	0.000204857	0.0172244	0	7.35014e-05	0.000264976	0	0.0373587	0.00800198	0.0160997	0.00109552	0.000189621	0.00930091	0.000117355	0.000201563	0.00309118	0.0060302	0	6.60895e-05	0.000529539	0	0.000863487	0.0116315	0.00146776	0.00182498	0.00616547	0.00070866	0	0.0395831	0.00107123	0.000720602	0.00317765	7.14425e-05	0.00054951
8	0.0490841	0.00122358	0	0.00301726	0.000352683	0.000139179	0	0.000657189	9.36782e-05	0	1.54415e-05	0.00245437	0	0.00085484	0	0.000261681	0.000550128	0.0157569	0	8.09133e-05	0.000135885	0	0.0305488	0.00554287	0.0170151	0.00119167	9.82077e-05	0.00959101	0.000248299	0.000261887	0.003141	0.00586138	0	5.7854e-05	0.00046345	3.04712e-05	0.000584923	0.011691	0.00176362	0.00141526	0.00697954	0.000395507	0	0.0305869	0.00123367	0.000781338	0.00374507	4.83833e-05	0.000958401
9	0.0355232	0.00116943	0.000275064	0.00191618	0.000624247	0.000197239	0	0.000688072	2.3471e-05	0	0	0.00214286	0	0.00218713	0	0.000158532	0.000651218	0.0151897	0	7.2472e-05	0.000175415	0	0.0100802	0.00402116	0.0159049	0.00120341	0.000326741	0.00637074	4.48832e-05	0.000166356	0.00201954	0.00525195	0	9.69724e-05	0.000370183	5.45599e-05	0.00106155	0.010039	0.00188304	0.00166974	0.00826613	0.000322624	0	0.0154065	0.000501127	0.000948312	0.00439423	1.15296e-05	0.00141814
10	0.0301191	0.000622188	0	0.000995048	0.000510186	0.000393655	0	0.00055054	0.00011962	0	6.79425e-06	0.0011334	0	0.000816957	0	0.000140826	0.001385	0.0147157	0	2.84123e-05	7.35014e-05	0	0.00587496	0.0016543	0.0184283	0.00116202	0.000386448	0.00477162	3.06771e-05	5.53834e-05	0.00303373	0.00527934	0	0.000121885	0.000400655	0	0.00160427	0.00847778	0.00168868	0.0010527	0.00906105	0.000218857	0	0.0119523	0.000718337	0.000370389	0.00364254	4.5295e-05	0.00212948
11	0.0251418	0.000559805	0.000312741	0.000769397	0.000317271	0.000194563	0	0.000669748	6.48542e-05	0	0	0.00104364	5.35304e-06	0.000634953	0	0.000129708	0.000855663	0.0123139	0	0	0.000160591	0	0.00314018	0.001504	0.018287	0.0014062	8.83252e-05	0.00292111	0.000291741	0.000180562	0.00272635	0.00470347	0	8.05015e-05	0.000347948	0	0.000585335	0.00817348	0.00195036	0.00069219	0.00871887	0.000105414	0	0.00907505	0.000505451	0.000223387	0.00437982	0	0.00235966
12	0.0199259	0.000416096	4.83833e-05	0.00067716	0.000459126	0.000232651	0	0.000730896	0.00013362	0.000118385	0	0.000792662	0	0.000635983	0	0.000151326	0.000845987	0.00822371	0	0.000120238	0.000127238	0	0.00164977	0.000927106	0.0224085	0.00133723	0.000182415	0.00187706	2.3471e-05	0.000103149	0.00224622	0.0054461	0	0.000246446	0.000233887	0	0.000693425	0.00671127	0.00230263	0.000852163	0.00917717	0.000109737	0	0.00768923	0.00048898	0.000556922	0.00377163	1.15296e-05	0.00189786
13	0.0169601	0.000464274	0	0.00100452	0.000653071	0.000232857	0	0.000607776	0.000121473	0	2.07945e-05	0.000669336	0	0.000545599	0	0	0.000370183	0.00659907	0	0.000178915	0.000227916	0	0.00124623	0.000751073	0.0236965	0.00173809	6.95896e-05	0.00172759	0.000129091	9.53253e-05	0.00213813	0.00438249	0	0.000168003	0.000291329	0.000366272	0.000607776	0.00671848	0.0031305	0.000668924	0.00990231	0.000161621	0	0.00677139	0.000673248	0.000302653	0.00329953	1.02943e-05	0.00144594
14	0.016361	0.000326124	0	0.000573187	0.000492892	0.000159768	0	0.000929371	0.000187974	6.38247e-05	6.79425e-06	0.00112208	0	0.00067716	0	0	0.000704955	0.00614488	0	5.80599e-05	0.00020218	0	0.0010949	0.000716278	0.0263954	0.00165615	8.79134e-05	0.000923812	0.000381919	0.000112208	0.00205536	0.00524145	0	0.00039139	0.000142062	7.28837e-05	0.00180109	0.00587393	0.00306276	0.000760132	0.0100207	6.07364e-05	0	0.00496742	0.000541893	0.00036936	0.00253961	0.000198063	0.00112537
15	0.0147596	0.000470244	0	0.000801515	0.000581835	8.83252e-05	0	0.00118138	0.000107473	0	3.68536e-05	0.000433185	0	0.00053304	0	7.57661e-05	0.00025324	0.00430426	0	0.00017068	0.000175415	0	0.000932459	0.000383772	0.0299295	0.00165574	0.000120649	0.000770632	8.64722e-05	0.000140414	0.00242163	0.00454576	0	0.000345889	0.000215975	0	0.000535922	0.00591038	0.00292914	0.000668719	0.0085379	9.69724e-05	0	0.00443767	0.000553422	0.000178709	0.00298309	6.54718e-05	0.000850104
16	0.00961551	0.000235946	0	0.000671601	0.000632277	0.000144326	0	0.000918459	0.000104796	5.45599e-05	0.000127032	0.000832192	0	0.00196807	0	0.000119826	0.000154209	0.00493242	0	8.09133e-05	0.00020671	0	0.000755808	0.00029277	0.0302025	0.00134567	8.75017e-05	0.000683131	0	0.000168003	0.00289517	0.00401005	0	0.000872752	0.000245622	0.000173356	0.000200121	0.00456162	0.00291761	0.00041589	0.00768656	7.47367e-05	0	0.00374878	0.000375331	0.000435244	0.0026094	6.13541e-05	0.000738514
17	0.00579652	0.000166356	0	0.000464274	0.000187562	0.000135885	0	0.00127485	2.14122e-05	0	2.47064e-05	0.000317065	0	0.00084331	0	0	0.000150297	0.00332527	0	3.6236e-05	0.00011159	0	0.000527686	0.000284123	0.0313526	0.00170144	8.35898e-05	0.000287829	0	5.80599e-05	0.00219001	0.00414017	0	0.000489598	0.000154826	0	0.000329418	0.00416899	0.003106	0.00052851	0.0065058	5.86776e-05	0	0.0033228	0.000393037	8.00898e-05	0.00253158	5.12657e-05	0.000282888
18	0.00473518	0.000328183	4.36479e-05	0.000749632	0.00022071	6.03247e-05	0	0.000919488	6.09423e-05	0	6.25894e-05	0.000748808	0	0.000683542	0	0	0.000110149	0.00331395	0	2.28534e-05	4.13831e-05	0	0.000744896	0.000196621	0.0293347	0.00201892	6.6913e-05	0.000440802	6.8766e-05	8.11192e-05	0.00226393	0.00391328	0	0.000397772	9.059e-05	0.000199092	0.000462009	0.00337942	0.00392584	0.000694454	0.0060617	0.000134032	0	0.0039001	0.000390566	0.000286594	0.00307223	0	0.000249534
19	0.00404978	0.000392007	0	0.000399419	8.97664e-05	2.38828e-05	0	0.00080378	4.22067e-05	0	4.65303e-05	0.00100246	0	0.000841045	0	0.000142267	9.49136e-05	0.00273108	0	4.28243e-05	0.00020321	0	0.000750867	0.000163062	0.026422	0.00187233	0.000130738	0.000168209	0	0.000104796	0.00169589	0.00380148	0	0.000347536	0.000113443	0.000105826	0.000145767	0.0028052	0.00220051	0.000392831	0.00493736	0.000190857	0	0.00300429	0.000314594	0.000777015	0.00319309	4.20008e-05	0.000374095
20	0.00257728	0.000248505	0	0.000288447	0.000135679	2.86182e-05	0	0.000727808	6.91778e-05	0	9.67665e-06	0.000840016	0	0.000554863	0	0.000125179	9.94431e-05	0.0023364	0	2.73829e-05	8.07074e-05	0	0.00051101	7.74132e-05	0.0226992	0.00208666	4.13831e-05	0.000204239	6.13541e-05	3.12947e-05	0.00160941	0.00300388	0	0.000451509	0.00015565	4.36479e-05	0.000154826	0.00304053	0.00205351	0.000413831	0.00478706	0.00014412	0	0.00301294	0.000252622	0.000236357	0.0029172	2.67652e-05	0.000232034
21	0.00167447	0.000372654	0.000114679	0.000320771	0.000169239	2.20298e-05	0	0.000907135	2.92358e-05	0	3.4383e-05	0.000771456	0	0.000674895	0	8.66781e-05	6.85601e-05	0.00230469	0	2.18239e-05	7.61779e-06	0	0.000495156	8.3178e-05	0.0216753	0.00197218	3.06771e-05	0.00027074	3.6236e-05	2.47064e-05	0.00203869	0.00257749	0	0.000142679	0.000114473	0.000109531	0.000168209	0.00264173	0.00162959	0.000413831	0.00429088	4.28243e-05	0	0.00252169	0.000177062	0.000218239	0.002882	0	6.19718e-05
22	0.00113752	0.000196004	0.000223798	0.000330653	9.92372e-05	2.51181e-05	0	0.00140353	2.24416e-05	0	0	0.001532	0	0.000603658	0	0.000298947	3.21183e-05	0.00211054	0	1.25591e-05	3.02653e-05	0	0.000414655	8.1531e-05	0.0181215	0.00146241	2.05886e-05	0.000121679	5.84717e-05	2.40887e-05	0.00128349	0.00247414	0	8.02956e-05	0.000210416	4.98245e-05	0.000395096	0.00280891	0.00137779	0.000499274	0.00366457	2.86182e-05	0	0.00259561	7.94721e-05	0.000207122	0.00251408	0	4.61185e-05
23	0.000977136	0.000410331	0.000336212	0.000159974	6.91778e-05	6.52659e-05	0	0.000561246	0	0	0	0.00171339	0	0.00156679	0	0	9.2237e-05	0.00190857	0	1.07061e-05	2.57358e-05	0	0.00037636	4.96186e-05	0.0152411	0.00143564	2.47064e-06	0	6.48542e-05	0	0.00169094	0.00273293	0	6.95896e-05	3.76772e-05	0	0.000101296	0.00193471	0.00152294	0.000671601	0.00271626	9.16194e-05	0	0.00227793	0.000176033	0.00011612	0.0025672	0	3.8089e-05
24	0.000900752	0.000409508	0.000524804	0.00017315	1.02943e-05	3.41771e-05	0	0.000598717	0	0	1.52356e-05	0.000592952	0	0.000563305	0	3.93243e-05	8.85311e-06	0.00210828	0	0	0	0	0.000502157	0.00010459	0.0123974	0.00104549	0	9.409e-05	3.82948e-05	6.50601e-05	0.00151923	0.00184371	0	3.99419e-05	7.39132e-05	7.57661e-05	0.000168621	0.00187912	0.00183424	0.000470656	0.00233125	4.90009e-05	0	0.0021056	4.98245e-05	7.43249e-05	0.00241916	3.15006e-05	4.61185e-05
25	0.000592952	0.000252417	0.000710719	3.89125e-05	0	2.82064e-05	0	0.000247269	5.88835e-05	0	0	0.000574217	0	0.00109881	0	0	9.07958e-05	0.00197651	0	0	0	0	0.000178709	0.000111179	0.0106342	0.000896635	0	0.000124561	3.58242e-05	6.8766e-05	0.00143873	0.00142823	0	2.75888e-05	2.57358e-05	4.65303e-05	6.89719e-05	0.00218075	0.00116573	5.84717e-05	0.00225137	3.91184e-05	0	0.00313338	0.000108502	8.40016e-05	0.00123305	8.46193e-05	2.14122e-05
26	0.000353507	0.000212681	0.00178668	0.000179533	0	5.33245e-05	0	0.000271976	6.11482e-05	3.87066e-05	1.33826e-05	0.000260652	0	0.00038789	0	0	1.52356e-05	0.00185401	0	0	2.14122e-05	0	0.000224004	5.7854e-05	0.00793033	0.000839604	0	0.000168415	0	2.5324e-05	0.00131747	0.00164606	0	1.42062e-05	8.97664e-05	0.000148032	0.000172533	0.00172224	0.00111055	0.000717719	0.00184103	3.85007e-05	0	0.00203519	0.000108296	0.000169033	0.0010317	0	4.92068e-05
27	0.00037986	0.000178709	0.00259787	7.2472e-05	3.23241e-05	2.45005e-05	0	0.000396331	1.93533e-05	2.69711e-05	0	7.32955e-05	0	0.000388301	0	0	0	0.00169753	0	0	0	0	5.55893e-05	0.00014515	0.00598223	0.000448626	0	0.000219887	6.19718e-05	2.49122e-05	0.00176671	0.00118426	0	0	0.000101914	0.000197033	8.85311e-05	0.001539	0.000973636	0.000156268	0.00219557	7.47367e-05	0	0.00247187	5.18833e-05	0.000162444	0.00161662	0	9.80019e-05
28	0.000127238	0.000162444	0.00387931	0.000119414	0	0	0	0.00015215	0	0	1.29708e-05	0.000126002	0	0.000338271	0	1.60591e-05	2.86182e-05	0.0011894	0	0	1.66768e-05	0	6.09423e-05	9.2237e-05	0.00434214	0.000506686	0	0.000184886	0	0	0.0017105	0.00116202	0	2.10004e-05	9.03841e-05	5.49716e-05	0.000271564	0.00185174	0.00050751	0.000261681	0.00105558	6.19718e-05	0	0.00257193	5.20892e-05	0.000219887	0.000740985	0	6.83542e-05
29	7.94721e-05	0.000236769	0.00690007	9.47077e-06	0	2.67652e-05	0	0.000176033	0	2.42946e-05	0	0.000174797	0	0.000431126	0	0	0.000122914	0.000837957	0	0	0	0	0.000137944	4.5295e-05	0.00310826	0.000373272	0	1.75003e-05	2.42946e-05	0	0.0026969	0.0014095	0	2.20298e-05	0.000750867	0	0.000400861	0.00111611	0.000303065	0.00053551	0.000895193	0.000144738	0	0.00221369	0.000119208	0.000110767	0.000924635	0	2.47064e-05
30	9.16194e-05	0.000158121	0.00725955	1.64709e-06	0	0	0	0.000164091	0	0	0	0.000197651	0	0.000242328	0	0	0	0.000678189	0	0	1.31767e-05	0	6.32071e-05	2.03827e-05	0.00233084	0.000192298	0	6.27953e-05	0	0	0.00182477	0.000958812	0	2.67652e-05	6.75307e-05	0.000121885	0.00017315	0.00137347	0.000154003	0.00010562	0.00160056	0.000144532	0	0.00191062	0	2.26475e-06	0.0010529	0	2.88241e-05
31	6.03247e-05	4.36479e-05	0.0120279	1.79121e-05	0	0	0	0.000139179	0	7.32955e-05	0	7.98839e-05	0	0.000210004	0	3.58242e-05	0	0.00066213	0	0	0	0	0.000105208	2.24416e-05	0.00139632	0.000168415	0	4.7148e-05	0	0	0.00214554	0.000990931	0	0	8.64722e-05	0.000274446	4.55009e-05	0.00101481	0.000235328	0.000112002	0.00129255	0	0	0.00209716	0.000204651	2.75888e-05	0.000596452	0	1.52356e-05
32	2.92358e-05	4.24126e-05	0.0137221	5.92952e-05	0	0	0	3.29418e-06	0	0	0	0.000104384	2.07945e-05	0.00023821	0	3.85007e-05	0	0.000443273	0	0	7.61779e-06	0	2.16181e-05	0	0.000926282	3.37653e-05	0	0	0	0	0.00142638	0.000904664	0	0	5.9707e-05	0	0.00117396	0.00104755	0.000208563	0.000439155	0.000873369	0	0	0.00190774	2.88241e-05	0	0.000415273	0	2.30593e-05
33	3.00594e-05	4.20008e-05	0.0194744	3.91184e-06	0	0	0	0.000415273	0	3.39712e-05	0	0.000182415	0	6.81484e-05	0	0.000137326	1.07061e-05	0.000457479	0	0	0	0	0	9.42959e-05	0.000743249	8.99723e-05	0	1.83239e-05	1.8118e-05	0	0.00121761	0.00126929	0	0	6.25894e-05	0	0.000314594	0.000756426	0.000171503	0.000188592	0.000982901	1.9971e-05	0	0.00304629	2.5324e-05	8.64722e-05	0.000270123	0	0
34	0.000214945	1.72944e-05	0.0206522	0	0	0	0	0.000296888	0	0	0	8.8737e-05	0	0.000119414	0	0	0	0.000281447	0	0	0	0	0	4.36479e-05	0.000424332	2.84123e-05	0	1.40003e-05	0	1.31767e-05	0.001343	0.0010492	0	3.58242e-05	5.55893e-05	0	0.000285976	0.000989489	0.00013465	0.00026127	0.00201645	0	0	0.00243069	7.5972e-05	0	0.000848663	2.59417e-05	7.35014e-05
35	2.59417e-05	0	0.0223691	0	0	0	0	7.61779e-05	0	0.000187562	0	1.83239e-05	1.9971e-05	0.000229975	0	4.20008e-05	0	0.000341771	0	0	0	0	0	0	0.00034033	4.63244e-05	0	1.58532e-05	0	0	0.001581	0.00142103	0	5.14716e-05	0.000114061	0	8.23545e-05	0.00123532	8.23545e-05	0.00050751	0.000872752	3.54124e-05	0	0.00243831	0.000299564	2.86182e-05	0.000292153	0	2.82064e-05
36	2.22357e-05	0	0.0221725	0	0	0	0	6.36189e-05	0	2.57358e-05	0	0.000121473	0	0.000268476	0	0	0	0.000294006	0	0	0	0	0	0	0.000421449	4.42655e-05	0	0	0	0	0.00234854	0.0015285	0	0	0	0	0.000294006	0.00204013	7.80309e-05	0.000596452	0.000782985	0	0	0.00258655	0.000170062	0	0.000560011	0	5.16774e-05
37	0	0	0.0184915	0	0	0	0	4.46773e-05	0	0	0	4.5295e-05	0	5.18833e-05	0	0	0	8.27663e-05	0	0	0	0	0	0	0.000254475	1.42062e-05	0	0	0	0	0.00134588	0.0024659	0	0.000250975	3.52065e-05	0	0.000279799	0.00110108	0.000430302	0.000359477	0.00117376	0	0	0.00251325	7.82368e-06	0.000152973	0.000127444	0	0.000138356
38	2.32651e-05	0	0.0183307	6.38247e-06	0	0	0	0.000318918	0	0	0	3.6236e-05	0	4.73538e-05	0	0	0	5.51775e-05	0	0	0	0	0	0	0.000107679	0	0	0	0	0	0.00240393	0.00210148	0	0.000114885	4.46773e-05	0	0.000530569	0.00106423	6.67071e-05	0.000264152	0.00053201	0	0	0.00272635	1.05002e-05	0	7.70015e-05	0	5.16774e-05
39	0.000154209	0	0.0143521	0	0	0	0	3.60301e-05	0	0	0	0.000104384	0	3.99419e-05	0	0	0	0.000175415	0	0	0	0	0	0	0.000190239	2.88241e-06	0	0	3.89125e-05	0	0.00231684	0.00157771	0	0.000551775	0.000156885	0	0.000361948	0.00127855	0.000149885	8.93546e-05	0.000931224	0	0	0.00212619	0	0	0.000347536	0	7.30896e-05
40	0	0	0.0118411	0	0	0	0	8.3178e-05	0	0	0	0.00012662	6.89719e-05	0.00012312	3.85007e-05	0	0	7.9678e-05	0	0	0	0	0	0	3.70595e-05	0	0	0	0	0	0.00128288	0.00233969	0	0	0.000778044	0	4.42655e-05	0.0012382	3.56183e-05	0.000401684	0.00130079	0	0	0.00257255	0	0	0.00016965	0	5.55893e-06
41	5.60011e-05	0	0.00801083	0	0	0	0	0	0	0	0	2.94417e-05	6.8766e-05	0.000112826	0	0	0	0	0	0	0	0	0	0	7.61779e-06	0	0	0	0	0	0.00163309	0.00177412	0	0	0.000137738	0	0.000893958	0.000893752	0.000221945	5.90894e-05	0.00188036	0	0	0.00247846	0	0	0.00146694	0	0
42	0	0	0.00606026	0	0	0	0	0	0	0	0	0	0	0	0	0	0	0.000127032	0	0	0	0	0	0	2.05886e-06	0	0	0	0	0	0.00203827	0.00180027	0	0	0	0	6.89719e-05	0.000453979	0	4.81774e-05	0.000872546	0	0	0.00144285	0	0	0.000284329	0	0
43	0.000149268	0	0.00510166	0	0	0	0	0	0	0	0	0	0	0.000119208	0	0	0	0	0	0	0	0	0	0	0	0	0	0	0	0	0.000580187	0.00130985	0	0	0	0	0	0.00124067	0	0.000409302	0.000258799	0	8.8737e-05	0.00117623	1.33826e-05	0	8.23545e-05	0	0.000195592
44	0	0	0.00256287	0	0	0	0	0	0	0	0	0.000100884	0	2.16181e-05	0	0	0	0.000179739	0	0	0	0	0	0	0	0	0	0	0	0	0.000534069	0.00076075	0	0	4.26185e-05	0	0	0.000327565	9.80019e-05	8.33839e-05	0.000415478	0	0	0.00179986	0	0	0.00032983	0	5.53834e-05
45	0	0	0.00224025	0	0	0	0	0	0	0	0	0	0	0	4.03537e-05	0	0	0	0	0	0	0	0	0	0	0	0	0	0	0	0.000423096	0.000494951	0	0	0	0	0	0.000303682	6.6913e-05	0.000146179	6.56777e-05	0	0	0.000848251	0	0	0.000571128	0	0
46	0	0	0.000933282	0	0	0	0	0	0	0	0	0	0	0	0	0	0	0	0	0	0	0	0	0	0	0	0	0	0	0	0.000411361	0.000649159	0	0	0	0	0	5.51775e-05	0	0.00044492	5.64128e-05	0	0	0.00108296	0	0	0.000312741	0	0
47	0	0	0.00107617	0	0	0	0	0	0	0	0	0	0	0	0	0	0	0	0	0	0	0	0	0	0	0	0	0	0	0	0.000499274	0.000242122	0	0	0	0	0	0.000269299	0	0.000135473	2.63534e-05	0	0	0.00128802	0	0	0	0	0
48	0	0	0.000710308	0	0	0	0	0	0	0	0	0	0	0	0	0	0	0	0	0	0	0	0	0	0	0	0	0	0	0	0.000428243	0.000172533	0	0	0	0	0	0.000177268	0	9.80019e-05	3.89125e-05	0	0	0.000383154	0	0	0	0	0
49	0	0	0.000475803	0	0	0	0	2.45005e-05	0	0	0	0	0	4.8795e-05	0	0	0	0	0	0	0	0	0	0	0	0	0	0	0	0	0.000118385	0.000292153	0	0	0	0	0	0	0	0	0	0	0	0	0	0	0	0	0
50	0	0	0.000292564	0	0	0	0	0	0	0	0	0	0	0	0	0	0	0	0	0	0	0	0	0	0	0	0	0	0	0	0	0.00022771	0	0	0	0	0	4.77656e-05	0	8.44134e-06	0	0	0	5.72364e-05	0	0	0	0	0
51	0	0	0.000227298	0	0	0	0	0	0	0	0	0	0	0	0	0	0	0	0	0	0	0	0	0	0	0	0	0	0	0	0.000314182	3.04712e-05	0	0	0	0	0	0	0	0.000106649	0	0	0	0	0	0	0	0	0
52	0	0	4.24126e-05	0	0	0	0	0	0	0	0	0	0	0	0	0	0	0	0	0	0	0	0	0	0	0	0	0	0	0	0	0	0	0	0	0	0	4.73538e-05	0	0	0	0	0	0.000199504	0	0	0	0	0
53	0	0	0.000270946	0	0	0	0	0	0	0	0	0	0	0	0	0	0	0	0	0	0	0	0	0	0	0	0	0	0	0	0	0	0	0	0	0	0	8.13251e-05	0	0	0	0	0	0	0	0	0	0	0
54	0	0	3.50007e-06	0	0	0	0	0	0	0	0	0	0	0	0	0	0	0	0	0	0	0	0	0	0	0	0	0	0	0	0	0	0	0	0	0	0	0	0	0	0	0	0	0	0	0	0	0	0
55	0	0	4.83833e-05	0	0	0	0	0	0	0	0	0	0	0	0	0	0	0	0	0	0	0	0	0	0	0	0	0	0	0	0	0	0	0	0	0	0	0	0	0	0	0	0	0	0	0	0	0	0
56	0	0	0	0	0	0	0	0	0	0	0	0	0	0	0	0	0	0	0	0	0	0	0	0	0	0	0	0	0	0	0	0	0	0	0	0	0	0	0	6.21776e-05	0	0	0	0	0	0	0	0	0
57	0	0	4.94127e-05	0	0	0	0	0	0	0	0	0	0	0	0	0	0	0	0	0	0	0	0	0	0	0	0	0	0	0	0	0	0	0	0	0	0	0	0	0	0	0	0	0	0	0	0	0	0
58	0	0	0	0	0	0	0	0	0	0	0	0	0	0	0	0	0	0	0	0	0	0	0	0	0	0	0	0	0	0	0	0	0	0	0	0	0	0	0	0	0	0	0	0	0	0	0	0	0
59	0	0	5.7854e-05	0	0	0	0	0	0	0	0	0	0	0	0	0	0	0	0	0	0	0	0	0	0	0	0	0	0	0	0	0	0	0	0	0	0	0	0	0	0	0	0	0	0	0	0	0	0
60	0	0	0	0	0	0	0	0	0	0	0	0	0	0	0	0	0	0	0	0	0	0	0	0	0	0	0	0	0	0	0	0	0	0	0	0	0	0	0	0	0	0	0	0	0	0	0	0	0
61	0	0	0	0	0	0	0	0	0	0	0	0	0	0	0	0	0	0	0	0	0	0	0	0	0	0	0	0	0	0	0	0	0	0	0	0	0	0	0	0	0	0	0	0	0	0	0	0	0
62	0	0	0	0	0	0	0	0	0	0	0	0	0	0	0	0	0	0	0	0	0	0	0	0	0	0	0	0	0	0	0	0	0	0	0	0	0	0	0	0	0	0	0	0	0	0	0	0	0
63	0	0	0	0	0	0	0	0	0	0	0	0	0	0	0	0	0	0	0	0	0	0	0	0	0	0	0	0	0	0	0	0	0	0	0	0	0	0	0	0	0	0	0	0	0	0	0	0	0
64	0	0	0	0	0	0	0	0	0	0	0	0	0	0	0	0	0	0	0	0	0	0	0	0	0	0	0	0	0	0	0	0	0	0	0	0	0	0	0	0	0	0	0	0	0	0	0	0	0
65	0	0	0	0	0	0	0	0	0	0	0	0	0	0	0	0	0	0	0	0	0	0	0	0	0	0	0	0	0	0	0	0	0	0	0	0	0	0	0	0	0	0	0	0	0	0	0	0	0
66	0	0	0	0	0	0	0	0	0	0	0	0	0	0	0	0	0	0	0	0	0	0	0	0	0	0	0	0	0	0	0	0	0	0	0	0	0	0	0	0	0	0	0	0	0	0	0	0	0
67	0	0	0	0	0	0	0	0	0	0	0	0	0	0	0	0	0	0	0	0	0	0	0	0	0	0	0	0	0	0	0	0	0	0	0	0	0	0	0	0	0	0	0	0	0	0	0	0	0
68	0	0	0	0	0	0	0	0	0	0	0	0	0	0	0	0	0	0	0	0	0	0	0	0	0	0	0	0	0	0	0	0	0	0	0	0	0	0	0	0	0	0	0	0	0	0	0	0	0
69	0	0	0	0	0	0	0	0	0	0	0	0	0	0	0	0	0	0	0	0	0	0	0	0	0	0	0	0	0	0	0	0	0	0	0	0	0	0	0	0	0	0	0	0	0	0	0	0	0
70	0	0	0	0	0	0	0	0	0	0	0	0	0	0	0	0	0	0	0	0	0	0	0	0	0	0	0	0	0	0	0	0	0	0	0	0	0	0	0	0	0	0	0	0	0	0	0	0	0
Total	0.475892	0.0194165	0.226756	0.149384	0.00609259	0.0036376	0.000227298	0.0378923	0.00149638	0.00354639	0.00713128	0.062952	0.000637218	0.0448575	0.000148032	0.0041657	0.00954983	0.19585	0.000176239	0.00135741	0.0108199	0.00250069	0.240201	0.114727	0.586007	0.0714236	0.00307347	0.0657487	0.00676089	0.0132924	0.184628	0.235141	5.7854e-05	0.00692416	0.0264426	0.0022699	0.0410854	0.270583	0.0655171	0.0690734	0.23509	0.00653277	0.000250564	0.672219	0.0277353	0.0108712	0.129351	0.00958071	0.0228136
[truncated: 28 more columns]

## Sheet: M.persicae
M. persicae	DNA	DNA/CMC-EnSpm	DNA/CMC-Transib	DNA/Ginger	DNA/Kolobok-E	DNA/Kolobok-Hydra	DNA/Kolobok-T2	DNA/MULE-MuDR	DNA/MULE-NOF	DNA/MULE-NOF?	DNA/Maverick	DNA/Merlin	DNA/P	DNA/PIF-Harbinger	DNA/PiggyBac	DNA/Sola-1	DNA/TIR	DNA/TcMar-Fot1	DNA/TcMar-ISRm11	DNA/TcMar-Mariner	DNA/TcMar-Pogo	DNA/TcMar-Tc1	DNA/TcMar-Tigger	DNA/TcMar-m44	DNA/hAT	DNA/hAT-Ac	DNA/hAT-Blackjack	DNA/hAT-Charlie	DNA/hAT-Pegasus	DNA/hAT-Tag1	DNA/hAT-Tip100	DNA/hAT-Tol2	DNA/hAT-hAT19	DNA/hAT-hAT5	DNA/hAT-hATm	DNA/hAT-hATx	DNA/hAT-hobo	LINE	LINE/CR1	LINE/CR1-Zenon	LINE/I	LINE/I-Jockey	LINE/I-Nimb	LINE/Jockey	LINE/L1	LINE/L2	LINE/LOA	LINE/Proto2	LINE/R1
0	0.0115348	0.00256944	0	0.0192342	0.00426761	0.000531796	0.000227748	0.0207827	0.000109699	0.00112982	0.00127666	0.000855999	0.116904	0.00335864	0.069942	0.000685548	0.0403169	0.0234057	9.67426e-05	0.0019098	0.015218	0.010997	0.00441964	0.00810565	0.00869992	0.0536956	0.0178723	0.0153651	0.00136966	0.0045947	0.0325216	0.00788682	0.0108965	0.000799854	0.00317264	0.000572682	0.00237998	0.0558596	0.0400485	0.000292819	0.028582	0.0159668	0.0171807	0.0717464	0.000202411	0.043975	0.000128702	0.00407183	0.049825
1	0.00938749	8.26343e-05	0	0.00258412	0.00875348	0	2.73528e-05	0.0114813	0.00209033	0	0.00252654	0.000497821	0.00635967	0.00143761	0.00329098	0.000553966	0.00176642	0.000548784	0	0.000387546	0.00299988	0.00149087	0.00236415	0.000529781	0.00519905	0.00385761	0.00190462	0.00854358	0	0.000192621	0.016672	0.00023581	0.00487888	0	0	0	0	0.00438336	0.00859742	0	0.00443173	0.00455611	0.00141371	0.0224762	0.000158358	0.00629921	0	0	0.00588057
2	0.0203537	0.000255677	1.32445e-05	0.00295871	0.0110039	1.41083e-05	0	0.0111286	0.00417548	0	0.00395954	0.00129911	0.00503119	0.00239639	0.00433297	0.00113471	0.00171315	0.00107597	0	2.01547e-05	0.00353053	0.00134086	0.00286398	0.000470468	0.00412106	0.00550943	0.0030114	0.0110534	0	0.000630554	0.0206727	2.07306e-05	0.0112558	0	0	0	0	0.00381816	0.00748661	0	0.00392498	0.00207565	0.00301889	0.0104229	8.43618e-05	0.0026561	0	0.000721538	0.00624709
3	0.032589	0.000818857	0	0.00472196	0.0101312	0	0.000376893	0.0128789	0.00314845	0	0.00274651	0.000930571	0.00445707	0.00279488	0.00206902	0.000827207	0.00149462	0.00085168	0	0.000172179	0.00188072	0.0016953	0.00287032	0.000435054	0.0129333	0.00566059	0.00201518	0.0146991	0	0.00099046	0.0333108	0	0.015636	0	0	0	0	0.00399236	0.00494827	0	0.00344674	0.00163052	0.00142465	0.00806793	0.000446571	0.00233478	0	0	0.00440841
4	0.0382041	0.000574697	0.000240129	0.0115924	0.00864406	1.32445e-05	0.000474499	0.00801351	0.00296648	0	0.00157322	0.00263681	0.00361863	0.0031545	0.00241223	0.00060061	0.000949574	6.0752e-05	0	0.00014569	0.00209091	0.00176987	0.00174338	0.000969441	0.0210611	0.00513916	0.00120496	0.0179031	0	0.000452617	0.03045	2.56253e-05	0.0191018	0	0	0	0	0.0011589	0.00352045	0	0.004504	0.00218218	0.00297483	0.00826602	0.000505595	0.00349195	0	5.41298e-05	0.00398977
5	0.0302522	0.00113788	0.000403958	0.0112679	0.00671209	2.13064e-05	0.00319913	0.0101436	0.00429122	0	0.00270562	0.00255159	0.00392614	0.00106446	0.0020005	1.06532e-05	0.000594276	0.000501564	0	0.00064639	0.00468683	0.0028827	0.00523216	0.000585062	0.0205034	0.00294806	0.000798414	0.0143343	0	0.000486592	0.0154869	1.03653e-05	0.0143317	0	0	0	0	0.00195011	0.00445275	0	0.00405945	0.00210012	0.00169184	0.00737633	0	0.00229504	0	5.7009e-05	0.00389015
6	0.0238079	0.00106906	0.00106302	0.00772328	0.0106941	3.39751e-05	0.00201662	0.0113978	0.00384206	5.00988e-05	0.00271772	0.00113615	0.00154385	0.00212747	0.00069908	8.81048e-05	0.000578152	0.000226884	0	0.000429295	0.00505077	0.00240993	0.00417807	0.000107396	0.0173316	0.00301773	0.000743996	0.0140553	0	7.6012e-05	0.0150279	2.59132e-05	0.0126428	0	0.000293971	1.84272e-05	0	0.00304394	0.00318819	0	0.00535223	0.00285419	0.00155825	0.00598105	0	0.00208457	0	0.000109699	0.00390771
7	0.0222191	0.00194579	0.000132445	0.0085096	0.0104796	0.000126111	0.00107943	0.00964806	0.00247068	0	0.00332984	0.00117991	0.00147129	0.00110419	0.000809355	0.000118337	0.00191959	0.000270073	0	0.00261982	0.00533293	0.0012303	0.00435745	0.000863773	0.0144431	0.00364224	0.000840739	0.0135837	0	8.92565e-05	0.0171537	0	0.0168254	0	0	0	0	0.00136822	0.00339492	0	0.00465746	0.00179722	0.00126111	0.00560704	0.000211912	0.00193024	0	0.000164693	0.00318531
8	0.0278547	0.00171517	2.87924e-05	0.00998896	0.0103759	0.000293107	0.000642647	0.00904486	0.00226309	0	0.00221673	0.00133338	0.000886231	0.000153176	0.000423537	8.06188e-05	0.00154011	0	0	0.00103509	0.00460046	0.000980094	0.00437962	0.000498109	0.0157492	0.00403756	0.00126082	0.0125175	0	0	0.0168525	2.56253e-05	0.0173091	0	0	4.46283e-05	0	0.001843	0.00203303	0	0.00647859	0.00298923	0.00083642	0.00674463	0	0.00431282	0	0.000290516	0.00413978
9	0.0372505	0.000875578	0.000403958	0.00727067	0.0130369	0.000188878	0.000651861	0.00936359	0.00272319	0	0.00243123	0.000935178	0.00170019	0.000902643	0.000333416	0.000126399	0.00140104	0.000202411	0	0.00039676	0.00342544	0.00159481	0.00331372	0.00025942	0.0142871	0.00456763	0.000532084	0.0120574	0	0	0.0218071	8.69531e-05	0.0164828	0	0	0.000692746	0.000468453	0.00215742	0.00198006	0	0.00674779	0.00309778	0.000684396	0.00742039	1.32445e-05	0.00357084	0	0.000300017	0.00448154
10	0.0454143	0.00107799	0	0.00566261	0.0147003	0.000128702	0.000262011	0.00768067	0.0015283	0	0.00414208	0.000763575	0.00225214	0.000166132	0.000367391	9.84701e-05	0.00327428	3.94456e-05	0	0.000423825	0.00228871	0.00188187	0.00295007	0.000314989	0.018737	0.00506545	0.00140997	0.0145065	0	0.000157783	0.0209358	0	0.024822	0	0	0	0	0.00147273	0.00307877	0	0.0058512	0.00364887	0.00101493	0.00840595	2.10185e-05	0.00413373	0	0.000360769	0.00365779
11	0.0474744	0.00127378	0	0.00687362	0.0152528	0.000348101	0.000108835	0.00778807	0.00099593	0	0.00297858	0.00073795	0.0019455	0.000145402	0.00090725	0.000482849	0.00328263	0.000111427	0	0.000363648	0.00220377	0.00154299	0.00283577	0.000832677	0.0204795	0.0064233	0.00163973	0.0131233	0	5.29781e-05	0.0261896	6.21917e-05	0.0246915	0	1.95789e-05	0	0	0.00210214	0.00185913	0	0.00782578	0.00174626	0.000896308	0.00639998	3.36871e-05	0.00455266	0	0.00046471	0.00534791
12	0.053044	0.00104373	0	0.00671411	0.0208541	0.000215079	0.000346373	0.00742269	0.00113385	0	0.00372171	0.00127205	0.00261119	0.000172179	0.000424113	0.000271801	0.00319394	3.36871e-05	0	0.00015404	0.00303645	0.00180644	0.00272117	0.000703975	0.0210438	0.00500758	0.00200021	0.0113301	0	0.000297426	0.023165	1.84272e-05	0.0200891	0	6.91018e-05	7.62999e-05	1.66996e-05	0.00106215	0.00146697	1.29566e-05	0.00628913	0.00176987	0.00171286	0.00751079	4.34766e-05	0.00405829	0	0.000665393	0.00528485
13	0.0579488	0.000733343	0.000225445	0.00718803	0.0237506	0.000417778	0.000470756	0.0101349	0.00119777	0	0.00274795	0.000522583	0.00165269	9.09841e-05	0.000390713	0.000340902	0.00320057	2.13064e-05	0	0.000492639	0.00240158	0.00282223	0.00208141	0.000637464	0.0200868	0.00680452	0.00336065	0.0112576	0	0.000190606	0.0246388	5.18264e-06	0.0183045	0	0	0.000123807	7.28449e-05	0.0018813	0.00121533	0	0.00700808	0.00183206	0.00183523	0.00515932	5.12505e-05	0.00322475	0	0.00045089	0.00598163
14	0.065956	0.00129105	9.27116e-05	0.0072626	0.027977	0.000658771	4.77954e-05	0.00827466	0.00075465	0	0.00236616	0.000560301	0.00216058	0.00043419	0.00019694	0.000288788	0.002363	0.000265466	0	0.000582183	0.00310728	0.00182314	0.00276263	0.000969729	0.0218733	0.00554571	0.00228698	0.010984	1.98668e-05	0.000101349	0.0262103	3.77181e-05	0.0148232	0	0.00013878	0.000694761	1.1229e-05	0.0020529	0.00157552	0	0.00994807	0.00277444	0.00249486	0.00737749	2.87924e-05	0.00395925	0	0.000308079	0.00350145
15	0.0805215	0.00186201	0.000414323	0.0101349	0.0317978	0.000523734	0.000371998	0.0078825	0.00100284	0	0.00254986	0.00118567	0.00169213	0.000300881	0.000360481	0.000451177	0.00258412	0	0	0.000352707	0.00415187	0.00311246	0.00181392	0.00116782	0.0230633	0.00615438	0.00207593	0.0111594	0	0.000107684	0.0280545	3.08079e-05	0.0160999	0	2.44736e-05	0.000192909	8.52256e-05	0.00241021	0.00264833	0	0.0147901	0.00314557	0.00369349	0.00550972	5.47056e-05	0.00277127	0	0.000260572	0.00445131
16	0.0968094	0.00125477	0.000589669	0.0108608	0.0373642	0.000566923	0.000126399	0.00731184	0.00148022	1.98668e-05	0.00160028	0.000892278	0.00187525	0.000301457	0.000365952	0.000262299	0.00172035	9.1272e-05	0	0.000407989	0.00270908	0.00135843	0.00255216	0.00111225	0.0238295	0.00744831	0.00288414	0.0091917	2.01547e-05	0.000144538	0.0260764	2.10185e-05	0.0186756	0	0	0	0.000228036	0.00270159	0.00299672	0	0.0110828	0.00437328	0.0035121	0.00471102	0	0.00321122	0	0.000313838	0.00366182
17	0.111284	0.00147936	0.00024416	0.0150176	0.0427262	0.000589093	0.000251646	0.0067907	0.00121821	0	0.00502889	0.000549935	0.00201115	0.000222278	0.000358178	0.000118913	0.00117991	1.1229e-05	0	0.000892278	0.00254525	0.00189166	0.00168695	0.00128126	0.0258052	0.00782434	0.00373265	0.0102662	1.81392e-05	0.000116609	0.0236179	0.00011373	0.0181081	0	0	0	8.58015e-05	0.00225387	0.00260572	0.000202123	0.00859281	0.0018859	0.00344847	0.00780189	0.000102213	0.00280294	0	0.000225733	0.00648434
18	0.12775	0.00127694	0.00036624	0.0164347	0.0470851	0.000583911	0.000223141	0.00741146	0.00144164	0	0.00414237	0.000569226	0.00164606	0.000698792	0.000307791	0.000194925	0.00114191	0.000145402	0	0.000924813	0.00254381	0.00222191	0.00219485	0.00129854	0.0239878	0.00815603	0.00258729	0.00859886	0	6.70864e-05	0.0224138	0.000116321	0.0179469	0	0	0	0	0.00200194	0.00321381	0	0.0141083	0.00446916	0.002866	0.00508676	3.54147e-05	0.00377152	0	0.000235522	0.00288011
19	0.136773	0.00258498	0	0.0186042	0.0506537	0.00100774	0.000177361	0.00728852	0.00133827	0	0.00308453	0.000141371	0.00148252	0.000337735	0.0010443	0.000299729	0.00074486	0.000121792	0	0.000749179	0.0023342	0.00143962	0.00204858	0.00158502	0.0222183	0.00475104	0.00220521	0.00879263	0.000286485	0.000209897	0.022486	0.000231203	0.0204821	0	4.34766e-05	0	1.69875e-05	0.00321698	0.00301601	0	0.0136565	0.00315104	0.00347064	0.00587366	0.000146841	0.00219312	0	0.000261435	0.00270361
20	0.141363	0.00157005	0.000268058	0.0204613	0.0544992	0.000884216	0.000299153	0.00698188	0.00149922	0	0.00467647	0.000420082	0.0012971	0.000214216	0.000729312	0.000498397	0.000932299	5.44177e-05	0	0.000695625	0.00232413	0.00171891	0.00221903	0.00179003	0.0201314	0.00395608	0.00275227	0.0079709	0	4.29007e-05	0.0231013	0.000118049	0.0198892	0	0.00021911	0	7.86033e-05	0.00278797	0.0033857	0	0.0102625	0.00425811	0.00233334	0.00515471	3.62785e-05	0.00226107	0	0.000353859	0.00249083
21	0.149028	0.00332265	0.000234082	0.02044	0.0540264	0.000515672	0.000456072	0.00706566	0.00254122	0	0.00284354	0.000443979	0.00126859	0.000308655	0.000514233	0.000187727	0.000871547	0	0	0.000524598	0.00273327	0.00147907	0.00204052	0.00219485	0.0160244	0.006216	0.00249746	0.0083213	0	6.0752e-05	0.0179999	0.000335144	0.0183857	0	2.79287e-05	0	9.35754e-05	0.0023915	0.00347467	0	0.00699311	0.00383198	0.00336958	0.00752087	7.80275e-05	0.00426877	0	0.000404246	0.0040868
22	0.149966	0.00315335	0	0.0209007	0.0496511	0.000868092	0.000275544	0.00526959	0.00162015	0	0.00392729	0.00078373	0.00113932	0.000289364	0.00103422	0.000207593	0.000449162	2.53373e-05	0	0.000321899	0.00275371	0.00162044	0.00212287	0.00150671	0.0134576	0.0024321	0.00168061	0.00592491	4.578e-05	4.05973e-05	0.0176391	0.000153464	0.0154673	0	0	0	5.3266e-05	0.0041035	0.00313003	0	0.00612271	0.00586185	0.0024963	0.00677688	7.91792e-05	0.00333042	0	0.000213064	0.00178427
23	0.151476	0.00238718	0.000353283	0.0220772	0.0451647	0.000570378	0.000383803	0.00736453	0.00226078	0.00015404	0.00224293	0.00057009	0.00117502	0.000386682	0.000799278	0.00050214	0.00147388	0.000189166	0	0.00047018	0.00203908	0.00125103	0.00167313	0.00192823	0.012893	0.00360942	0.00120295	0.00581953	0	5.09626e-05	0.0173572	0.000181104	0.0165277	0	6.44951e-05	0	1.84272e-05	0.00376	0.00198034	0	0.0057559	0.00417548	0.00271167	0.00708783	5.58573e-05	0.00394024	0	0.000246175	0.00166334
24	0.149206	0.00397192	0.000122368	0.0203957	0.0380734	0.000730752	0.000877881	0.00699138	0.00174799	3.45509e-05	0.00230339	0.000374877	0.00291984	0.000236674	0.000811083	0.000663666	0.000758105	7.02535e-05	0	0.000437357	0.00158358	0.00109123	0.00218218	0.00178081	0.00877651	0.00240129	0.00157639	0.00661391	3.94456e-05	8.7529e-05	0.0149772	0.000171603	0.0136732	0	0.000404534	0	8.58015e-05	0.00201893	0.00309202	0	0.00655575	0.00594247	0.00221471	0.00625458	4.92351e-05	0.0043013	0	0.000437069	0.00198783
25	0.136414	0.00288874	0.000557134	0.0180865	0.0305459	0.000199532	0.000266618	0.00570321	0.0022199	0	0.00501391	0.000935754	0.00169242	0.00037315	0.000849089	0.000523159	0.000870395	3.74302e-05	0	0.000425264	0.00207593	0.000863197	0.00162044	0.00141745	0.00727067	0.00339808	0.000601186	0.0060801	9.58788e-05	7.39966e-05	0.012707	0.000201547	0.012453	0	0.000395896	0	0	0.00359848	0.00271254	0	0.00603288	0.00509684	0.00196163	0.0085646	0	0.00385502	0	0.000378621	0.00253431
26	0.128322	0.00332207	5.93124e-05	0.0165482	0.020525	0.000375165	0.000635161	0.00628539	0.00182371	0	0.0050499	0.00047997	0.00160316	0.00104488	0.00100486	0.000377181	0.000799854	0	0	0.000374302	0.00175519	0.00101522	0.00126514	0.00187727	0.00530184	0.00292416	0.000501852	0.0041893	0	0	0.0127933	0.000206442	0.0112184	0	0.000217671	0	6.65105e-05	0.00614949	0.00309288	0	0.00543716	0.00449651	0.00290919	0.00727844	0.000151736	0.00432002	2.6777e-05	0.000343494	0.00252942
27	0.119555	0.00499635	0.00128299	0.0124617	0.0170661	0.000178801	0.000445131	0.00678897	0.00167313	0.000153752	0.007687	0.00102875	0.00162101	0.000735071	0.00080043	0.000557997	0.000943816	3.74302e-05	0	0.000309231	0.00090437	0.00133367	0.00122195	0.00241367	0.00532833	0.00267885	0.000482849	0.00410926	0	1.61238e-05	0.0126358	0.000427568	0.0111781	0	0.00017477	5.64332e-05	0	0.00413056	0.00309922	0	0.00615669	0.00451782	0.00157235	0.00744745	0	0.00360309	0	0.000314125	0.000970593
28	0.10569	0.00694013	0.00104344	0.0140562	0.0128964	0.000104517	0.000719235	0.00563957	0.00182342	4.83713e-05	0.00334597	0.00132848	0.00268921	0.00146957	0.000605217	0.000332553	0.00205895	0.00019003	0	0.000351556	0.000854272	0.000765303	0.00106561	0.00163887	0.00343897	0.00287435	0.000743709	0.0024249	0	0	0.0137346	0.000578152	0.0100212	0	0.000300593	0	1.75634e-05	0.00414841	0.00280582	0	0.00454892	0.00386452	0.00208803	0.0108988	0	0.00405945	0	0.00028015	0.0018407
29	0.0966919	0.00412452	0.000395608	0.0116857	0.0093656	3.28234e-05	0.000766743	0.00829856	0.00220435	3.74302e-05	0.00348101	0.000771637	0.00380751	0.00221961	0.000771637	0.000513081	0.00168925	0.000311246	0	0.00029685	0.000856863	0.000739102	0.000672303	0.00203793	0.00286226	0.0025464	0.000934602	0.00297512	0	4.578e-05	0.0122826	5.7009e-05	0.00911021	0	0.000863485	0	0	0.00453107	0.00436752	0	0.00521892	0.00424113	0.00235205	0.0102109	2.6489e-05	0.00611954	0	0.000285909	0.00240388
30	0.0850681	0.00353801	0.000366816	0.00746473	0.00481582	1.87151e-05	0.000613567	0.00583853	0.00127666	0	0.0034381	0.00089055	0.00311189	0.000795823	0.000349252	0.000443691	0.00259046	0.00032046	0	0.000464134	0.000648406	0.000392729	0.000543601	0.000896596	0.00269008	0.000970881	0.000623644	0.002606	4.00215e-05	5.21143e-05	0.01333	0.000461543	0.0081186	0	0.000473923	0	2.38977e-05	0.00395723	0.0027753	0	0.00456015	0.00446139	0.00191498	0.00943758	0.000107396	0.00622061	0	0.000165556	0.00386855
31	0.0694908	0.00428835	0.000126111	0.0054959	0.00378246	2.87924e-05	0.000852544	0.0107977	0.000841315	0	0.00172035	0.00128241	0.00790554	0.00230052	0.000678926	0.00026633	0.00199963	0.000468453	0	3.74302e-05	0.000650709	0.000611551	0.000523446	0.00180932	0.00307647	0.00159222	0.00104776	0.00198495	0	0	0.0114985	0.000789776	0.00709417	0	0.000777108	0	0	0.00447866	0.00461658	0	0.00420024	0.00406319	0.00289969	0.0152741	2.53373e-05	0.005062	0	0.000165269	0.0021364
32	0.0534077	0.00312168	0	0.00475507	0.00226222	3.33992e-05	0.000584486	0.00835096	0.00093633	0	0.00132676	0.000804461	0.00772184	0.000926541	0.00106618	0	0.00220176	0.000655604	0	0.000415763	0.00041058	0.00137541	0.000373726	0.00123491	0.00219053	0.000989596	0.000749179	0.0019432	0	0	0.0113647	0.00048544	0.00641956	0	0.000497821	0	0	0.00484433	0.002754	0	0.00307762	0.00454201	0.00209724	0.0171992	0	0.00595284	0	1.20928e-05	0.00199445
33	0.0455151	0.00113701	7.11173e-05	0.00247298	0.00176469	6.01762e-05	0.000329385	0.00923949	0.000427568	0.000611263	0.00219571	0.000820296	0.00755715	0.00129134	0.00148569	9.35754e-05	0.00274795	0.000667121	0	0.000285621	0.000388698	0.000501564	0.000162389	0.00122051	0.00305373	0.00103509	0.000677198	0.00156113	5.58573e-05	7.45724e-05	0.00904975	0.000483425	0.0062373	0	0.000453769	0	0	0.00294547	0.00479192	0	0.00342457	0.00367823	0.00178283	0.0158344	0	0.00432462	0	0.000136188	0.00362698
34	0.0337292	0.00107165	0.000218247	0.00217354	0.00115746	0.000414035	0.000375165	0.00732883	0.00110419	0	0.00104056	0.000930284	0.0111683	0.000965698	0.00128789	8.32101e-05	0.00341795	0.000703975	0	0.000580455	0.000369407	0.000443979	0.000329961	0.00144423	0.00363073	0.000704263	0.000988156	0.00174856	2.93683e-05	0.000129854	0.0115653	0.00108288	0.00393362	0	0.00120352	0	0	0.00464249	0.00579995	0	0.00418095	0.00426848	0.00200251	0.0169052	0	0.00449795	3.22475e-05	6.21917e-05	0.000870971
35	0.0233345	0.00037171	7.57241e-05	0.00223285	0.00080043	0.000216519	3.8006e-05	0.010365	0.000458088	0	0.00101004	0.00035789	0.01113	0.00135641	0.00125765	5.67211e-05	0.00431685	0.000257692	0	4.89471e-05	0.000361345	0.000816265	0.000109411	0.00095706	0.00367104	0.00108835	0.00196624	0.00252193	3.08079e-05	7.11173e-05	0.00873418	0.000482849	0.00466351	0	0.000240705	0	0	0.00495518	0.00452646	0	0.00371595	0.0037744	0.00217354	0.0167923	0	0.00504069	0	1.03653e-05	0.00263537
36	0.0148817	0.00112118	0	0.00151391	0.000357026	6.79501e-05	0.000139067	0.00735906	0.000318156	0	0.00105064	0.000856575	0.0111009	0.000294835	0.000497821	9.5015e-05	0.00548525	0.000562316	0	0.000170163	0.00034119	0.000686412	6.36313e-05	0.000903794	0.00404706	0.000967714	0.00177649	0.000820009	0	0.000158934	0.00799969	0.00109325	0.00520135	0	0.00144077	0	0.000122944	0.00538275	0.00407125	0	0.00385819	0.00460506	0.0021459	0.0125106	0	0.00303933	0	0	0.00131437
37	0.00897547	0.000421233	0	0.00113269	0.000232355	8.63773e-05	0.000147129	0.00928124	0.000454633	7.74516e-05	0.00103595	0.000304336	0.0102354	0.0013806	0.000961091	0.000295698	0.00501478	0.000423249	6.91018e-06	3.97336e-05	0.00127493	0.000622492	3.57026e-05	0.00198639	0.00236357	0.000784306	0.00267626	0.000831238	0	0.000314413	0.00746674	0.000378908	0.00263451	0	0.00167226	0	4.63558e-05	0.00569975	0.00523763	5.15385e-05	0.00414438	0.00483943	0.00229677	0.0147771	0	0.00322475	0	1.61238e-05	0.00321496
38	0.00493387	0.000186575	0.000134749	0.000460391	0.000225733	0.00010826	0	0.00703687	0.00034263	8.03309e-05	0.000500125	0.000757529	0.00530299	0.00140363	0.000302896	0.000107396	0.00594276	0.000608672	0	9.06962e-05	0.000202123	0.000537267	0.000190318	0.00224466	0.00323828	0.00106734	0.00211567	0.000976063	0	0.000303472	0.00658425	0.000786033	0.00219542	4.14611e-05	0.00112492	0	0	0.00655258	0.00585581	0	0.00373582	0.00261493	0.00289335	0.0152298	0	0.00429497	0	0	0.00187007
39	0.00334914	0.000364224	0	0.00159769	0.000148857	0	0	0.0052932	0.000300305	0	0.000177937	0.000761272	0.00545386	0.00152427	0.000547632	0	0.00422702	0.000709446	0	6.0752e-05	0.000144538	0.000518552	0.000200395	0.00145805	0.00402144	0.00092942	0.003257	0.00106561	0	0.000407125	0.00604324	0.000133597	0.00158877	0	0.000955621	0	0	0.00389677	0.00354435	0	0.002234	0.00382335	0.0014782	0.0115086	0	0.0033572	0	0	0.00188101
40	0.00233363	7.91792e-05	0	0.000581895	7.16932e-05	0	0	0.00433269	0	0	7.65879e-05	0.00039676	0.00370904	0.00089746	0.000181968	0	0.00327715	0.00050358	0	0.000164117	0.000490911	0.000209033	0	0.00130545	0.00648665	0.000266042	0.00229361	0.00106302	0	0.000306064	0.00603576	0.000278711	0.00125938	0.000231779	0.00167745	0	0	0.00434391	0.00420629	2.6489e-05	0.00173878	0.00348475	0.00130833	0.0145445	0	0.00138808	0	0	0.00213611
41	0.00162447	0	0	0.000449738	0	0	4.60679e-05	0.00447406	0	0	0	0.000223717	0.00262069	0.00133424	0.00028159	0	0.00376922	0.000462694	0	0.000118337	4.9523e-05	0.000292243	0	0.000765015	0.00275256	0.000584774	0.00201374	0.00139211	0	0.000323051	0.0037266	9.55909e-05	0.0010826	0	0.00111801	0	0	0.00456245	0.00220694	0	0.00207997	0.00262875	0.000545329	0.0118046	0	0.00146381	0	0	0.00169991
42	0.000302033	1.49721e-05	0	0	2.30339e-05	0	0	0.00276609	4.46283e-05	0	6.33434e-06	0.000112003	0.0018885	0.00107885	5.44177e-05	0	0.00119287	8.95445e-05	0	0.000443403	0.000673455	0.000164117	0	0.000562892	0.00312283	6.56467e-05	0.000331401	0.00116523	0	0.000266042	0.00350462	1.75634e-05	0.000448298	0	0.000926253	0	0	0.00937366	0.00181162	0	0.00217124	0.00168868	0.00120899	0.00443663	0	0.00138693	0	0	0.00215425
43	0.000235522	2.76407e-05	0	0.000212488	0	0	0	0.00339405	7.42845e-05	0	2.13064e-05	0.000151448	0.000961379	0.00025251	0.000477379	0	0.000929132	0.000291379	0	0	0	0.000222853	0	0.000129278	0.00235263	0.0004244	0.00106474	0.000807916	0	0.000262299	0.00220061	0.000119489	0.000522583	0	0.000836708	0	0	0.00307791	0.00218938	0	0.00164549	0.00113212	0.000392153	0.00481611	0	0.000259132	0	0	0.00101205
44	0.000197228	0	0	0	0	0	0	0.00117876	0	0	0	0.00018859	0.000185135	0.000299153	0.000251358	0	0.000129566	0.000266906	0	0	0.000240417	2.50494e-05	0	0	0.00140046	0.000750907	0.000316141	0.000133597	0	6.93898e-05	0.0012352	0.00010682	0.000201835	0	0.00017477	0	0	0.00211653	0.00140306	0	0.00108404	0.00110764	0.00024272	0.0018335	0	0.000357602	0	0	0.00167054
45	4.2037e-05	0	0	5.78728e-05	0	0	0	0.00169213	0	0	0	2.99441e-05	0.000197804	0.000711749	0	0	0.000124959	0.000147417	0	0	0	0.000120928	0	0.000175922	0.000383803	0	0	0.000257404	0	0	0.000872123	0	0.000172755	0	0.000167284	0	0	0.00174856	0.000989884	0	0.000707718	0.00115774	0.000201547	0.00183206	0	0.000461543	0	0	0.000807052
46	3.68543e-05	0	0	0	0	0	0	0.000722114	0	0	0	0	0.0003052	0.000159798	0	0	0.000346085	9.38633e-05	0	0	0	0	0	0.000272664	0.000108547	7.48603e-06	0.000197804	0.000109123	0	0	0.000347813	2.24581e-05	7.68758e-05	0	0.000254525	0	0	0.00454028	0.000602338	0	0.000259996	0.000901491	9.5015e-06	0.000551663	0	0.000132445	0	0	0.000552815
47	6.50709e-05	0	0	0	0	0	0	0.000136476	0	0	0	0	0	5.72969e-05	0.000118625	0	8.11947e-05	0	0	0	4.23249e-05	0	6.93898e-05	0.000147129	7.80275e-05	0	0	0	0	0	0.000164693	0	0	0	0	0	0	0.00105639	0.000399063	0	0	0.000204426	0.000204714	0.000386107	0	0	0	0	0.000113442
48	5.93124e-05	0	0	0	0	0	0	4.40524e-05	0	0	0	0	0.000138204	7.77396e-05	0	0	0	0	0	0	0	0	0	0	6.99656e-05	3.33992e-05	0	0	0	0	0.000896021	0	0	0	0	0	0	0.000574985	0.000182256	0	8.63773e-05	0.0002122	0	0.000634297	0	0.000331401	0	0	0.000121216
49	0	0	0	6.04641e-05	0	0	0	0	0	0	0	0	6.99656e-05	0	0	0	0	7.02535e-05	5.38419e-05	0	0	0.000173618	0	0	0	0	0	0	0	0	0.000265178	0	4.77954e-05	0	0	0	0	0.000546768	0.000644087	0	9.35754e-05	3.33992e-05	0	0.000277559	0	1.1517e-05	0	0	0
50	0	0	0	0	0	0	0	0	0	0	0	0	1.03653e-05	0	0	0	4.52041e-05	3.91577e-05	0	0	0	0	0	0	0	0	0	0	0	0	3.36871e-05	0	3.54147e-05	0	0	0	0	3.39751e-05	0.000263163	0	3.08079e-05	0.00014281	0	0	0	0.000104804	0	0	0
51	0	0	0	0	0	0	0	0	0	0	0	0	1.00774e-05	0	0	0	0	0	0	0	0	0	0	0	0	0	0	0	0	0	0	0	0	0	0	0	0	0	0.000193773	0	0	0	1.69875e-05	0.000517976	0	0	0	0	0.000155479
52	0	0	0	0	0	0	0	0	0	0	0	0	5.75849e-06	0	0	0	0	0	0	0	0	0	0	0	0	0	0	0	0	0	0	0	0	0	0	0	0	0.000175922	0	0	0	0	0	0	0	4.34766e-05	0	0	0
53	0	0	0	0	0	0	0	0	0	0	0	0	0	0	0	0	0	0	0	0	0	0	0	0	0	0	0	0	0	0	0.00015116	0	0	0	0	0	0	0	5.90245e-05	0	0	0	0	0	0	0	0	0	0
54	0	0	0	0	0	0	0	0	0	0	0	0	0	0	0	0	0	0	0	0	0	0	0	0	0	0	0	0	0	0	0	0	0	0	0	0	0	0.000127263	0	0	0	2.87924e-07	0	0	0	0	0	0	0
55	0	0	0	0	0	0	0	0	0	0	0	0	0	0	0	0	0	0	0	0	0	0	0	0	0	0	0	0	0	0	0	0	0	0	0	0	0	0	0	0	0	0	0	0	0	0	0	0	5.29781e-05
56	0	0	0	0	0	0	0	0	0	0	0	0	0	0	0	0	0	0	0	0	0	0	0	0	0	0	0	0	0	0	0	0	0	0	0	0	0	0	6.4783e-05	0	0	3.4263e-05	0	0	0	0	0	0	0
57	0	0	0	0	0	0	0	0	0	0	0	0	0	0	0	0	0	0	0	0	0	0	0	0	0	0	0	0	0	0	0	0	0	0	0	0	0	0	0	0	0	0	0	0	0	0	0	0	0
58	0	0	0	0	0	0	0	0	0	0	0	0	0	0	0	0	0	0	0	0	0	0	0	0	0	0	0	0	0	0	0	0	0	0	0	0	0	0	0	0	0	0	0	0	0	0	0	0	0
59	0	0	0	0	0	0	0	0	0	0	0	0	0	0	0	0	0	0	0	0	0	0	0	0	0	0	0	0	0	0	0	0	0	0	0	0	0	0	0	0	0	0	0	0	0	0	0	0	0
60	0	0	0	0	0	0	0	0	0	0	0	0	0	0	0	0	0	0	0	0	0	0	0	0	0	0	0	0	0	0	0	0	0	0	0	0	0	0	0	0	0	0	0	0	0	0	0	0	0
61	0	0	0	0	0	0	0	0	0	0	0	0	0	0	0	0	0	0	0	0	0	0	0	0	0	0	0	0	0	0	0	0	0	0	0	0	0	0	0	0	0	8.49377e-05	0	0	0	0	0	0	0
62	0	0	0	0	0	0	0	0	0	0	0	0	0	0	0	0	0	0	0	0	0	0	0	0	0	0	0	0	0	0	0	0	0	0	0	0	0	0	0	0	0	0.000101925	0	0	0	0	0	0	0
63	0	0	0	0	0	0	0	0	0	0	0	0	0	0	0	0	0	0	0	0	0	0	0	0	0	0	0	0	0	0	0	0	0	0	0	0	0	0	0	0	0	0	0	0	0	0	0	0	0
64	0	0	0	0	0	0	0	0	0	0	0	0	0	0	0	0	0	0	0	0	0	0	0	0	0	0	0	0	0	0	0	0	0	0	0	0	0	0	0	0	0	0	0	0	0	0	0	0	0
65	0	0	0	0	0	0	0	0	0	0	0	0	0	0	0	0	0	0	0	0	0	0	0	0	0	0	0	0	0	0	0	0	0	0	0	0	0	0	0	0	0	0	0	0	0	0	0	0	0
66	0	0	0	0	0	0	0	0	0	0	0	0	0	0	0	0	0	0	0	0	0	0	0	0	0	0	0	0	0	0	0	0	0	0	0	0	0	0	0	0	0	0	0	0	0	0	0	0	0
67	0	0	0	0	0	0	0	0	0	0	0	0	0	0	0	0	0	0	0	0	0	0	0	0	0	0	0	0	0	0	0	0	0	0	0	0	0	0	0	0	0	0	0	0	0	0	0	0	0
68	0	0	0	0	0	0	0	0	0	0	0	0	0	0	0	0	0	0	0	0	0	0	0	0	0	0	0	0	0	0	0	0	0	0	0	0	0	0	0	0	0	0	0	0	0	0	0	0	0
69	0	0	0	0	0	0	0	0	0	0	0	0	0	0	0	0	0	0	0	0	0	0	0	0	0	0	0	0	0	0	0	0	0	0	0	0	0	0	0	0	0	0	0	0	0	0	0	0	0
70	0	0	0	0	0	0	0	0	0	0	0	0	0	0	0	0	0	0	0	0	0	0	0	0	0	0	0	0	0	0	0	0	0	0	0	0	0	0	0	0	0	0	0	0	0	0	0	0	0
Total	2.75172	0.0773431	0.00952713	0.39838	0.753716	0.0117565	0.0193333	0.357889	0.066165	0.00239697	0.112018	0.0365569	0.275231	0.0457503	0.108756	0.0128411	0.133646	0.0362419	0.000157495	0.0202324	0.100307	0.0658837	0.0780551	0.0588275	0.499677	0.200555	0.0894362	0.318739	0.00205146	0.0121159	0.732041	0.0182029	0.523262	0.00107309	0.0204259	0.00247269	0.0039722	0.217985	0.193656	0.000585926	0.281452	0.167919	0.106814	0.482244	0.00274939	0.198644	0.000187727	0.0131409	0.190091
[truncated: 21 more columns]
